# Supplementary material for: Comparative analysis of large language models in clinical diagnosis: performance evaluation across common and complex medical cases
Source: JAMIA Open. 2025 Jun 12;8(3):ooaf055. doi: 10.1093/jamiaopen/ooaf055 (PMC12161448; doi:10.1093/jamiaopen/ooaf055)
Supplement: ooaf055_Supplementary_Data [file ooaf055_supplementary_data.zip]

Archive with 2 entries (2 files):
- Supplemental_table_1.xls
- Supplemental_table_2.xls
