# Supplementary material for: Comparative analysis of large language models in clinical diagnosis: performance evaluation across common and complex medical cases
Source: JAMIA Open. 2025 Jun 12;8(3):ooaf055. doi: 10.1093/jamiaopen/ooaf055 (PMC12161448; doi:10.1093/jamiaopen/ooaf055)
Supplement: ooaf055_Supplementary_Data [file ooaf055_supplementary_data.zip › Supplemental_table_1.xls]

## Sheet: common_stage_1
case_number	case_id	medical_case_text	stage	true_dx	model	response	LLM_response_final_dx_correct	LLM_dx_within_differential
1	1	- **Stage 1: Initial Presentation** A 42-year-old female presents to the emergency department with intermittent epigastric discomfort and nausea for the past 3 days, which she attributed to "bad indigestion." She took over-the-counter antacids with minimal relief. Today, the discomfort became more intense and she developed unusual fatigue and lightheadedness while doing laundry. She denies typica…	stage-1	Acute Coronary Syndrome/MI	gpt-4o-2024-11-20	### Part 1 ‚Äì Differential Diagnosis Considerations: #### **Diagnosis 1: Acute Coronary Syndrome (ACS)** - **Supporting Findings:** - Atypical presentation of chest discomfort: epigastric discomfort, throat pressure, and right shoulder pain, which are common in women with ACS. - Associated symptoms of unusual fatigue and lightheadedness, which are red flags for ischemic heart disease. - Risk fac…	1	1
1	1	- **Stage 1: Initial Presentation** A 42-year-old female presents to the emergency department with intermittent epigastric discomfort and nausea for the past 3 days, which she attributed to "bad indigestion." She took over-the-counter antacids with minimal relief. Today, the discomfort became more intense and she developed unusual fatigue and lightheadedness while doing laundry. She denies typica…	stage-1	Acute Coronary Syndrome/MI	gemini-2.0-flash-001	Okay, here's my approach to the differential diagnosis for this patient, followed by my final diagnosis. **Part 1 ‚Äì Differential Diagnosis Considerations:** **Diagnosis 1: Acute Coronary Syndrome (ACS) - Non-ST Elevation Myocardial Infarction (NSTEMI)** * **Supporting Findings:** * Epigastric discomfort and nausea (can be atypical presentation of ACS, especially in women). * "Pressure" in the t…	1	1
1	1	- **Stage 1: Initial Presentation** A 42-year-old female presents to the emergency department with intermittent epigastric discomfort and nausea for the past 3 days, which she attributed to "bad indigestion." She took over-the-counter antacids with minimal relief. Today, the discomfort became more intense and she developed unusual fatigue and lightheadedness while doing laundry. She denies typica…	stage-1	Acute Coronary Syndrome/MI	o3-mini-2025-01-31_medium	Part 1 ‚Äì Differential Diagnosis Considerations: 1. Acute Coronary Syndrome (ACS) ‚ÄÉ‚Ä¢ Supporting Findings: ‚ÄÉ‚ÄÉ‚Äì Intermittent epigastric discomfort with a recent increase in intensity. ‚ÄÉ‚ÄÉ‚Äì Accompanying nausea, lightheadedness, and unusual fatigue on exertion. ‚ÄÉ‚ÄÉ‚Äì Referred right shoulder pain and ‚Äúpressure‚Äù in the throat, which can be anginal equivalents‚Äîespecially in wom…	1	1
1	1	- **Stage 1: Initial Presentation** A 42-year-old female presents to the emergency department with intermittent epigastric discomfort and nausea for the past 3 days, which she attributed to "bad indigestion." She took over-the-counter antacids with minimal relief. Today, the discomfort became more intense and she developed unusual fatigue and lightheadedness while doing laundry. She denies typica…	stage-1	Acute Coronary Syndrome/MI	gemini-2.0-pro-exp-02-05	Here's a breakdown of the case, following the requested format: **Part 1 ‚Äì Differential Diagnosis Considerations:** - **Diagnosis 1: Acute Coronary Syndrome (ACS) / Myocardial Infarction (MI)** Supporting Findings: * Epigastric discomfort and nausea (can be atypical presentations of MI, especially in women). * Onset of symptoms with exertion (doing laundry). * Unusual fatigue and lightheadednes…	1	1
1	1	- **Stage 1: Initial Presentation** A 42-year-old female presents to the emergency department with intermittent epigastric discomfort and nausea for the past 3 days, which she attributed to "bad indigestion." She took over-the-counter antacids with minimal relief. Today, the discomfort became more intense and she developed unusual fatigue and lightheadedness while doing laundry. She denies typica…	stage-1	Acute Coronary Syndrome/MI	claude-3-5-haiku-20241022	Part 1 ‚Äì Differential Diagnosis Considerations: 1. Acute Coronary Syndrome (ACS) Supporting Findings: - Epigastric discomfort - Shoulder pain - Lightheadedness - Mild elevation in blood pressure - Female gender (atypical presentation) Opposing Findings: - No classic chest pain - No significant ECG changes mentioned - Young age - No significant cardiac risk factors 2. Acute Gastritis/Peptic Ulce…	1	1
1	1	- **Stage 1: Initial Presentation** A 42-year-old female presents to the emergency department with intermittent epigastric discomfort and nausea for the past 3 days, which she attributed to "bad indigestion." She took over-the-counter antacids with minimal relief. Today, the discomfort became more intense and she developed unusual fatigue and lightheadedness while doing laundry. She denies typica…	stage-1	Acute Coronary Syndrome/MI	claude-3-7-sonnet-20250219	# Clinical Vignette Analysis ## Part 1 ‚Äì Differential Diagnosis Considerations ### Diagnosis 1: Acute Coronary Syndrome (ACS) **Supporting Findings:** - Epigastric discomfort with pressure sensation in throat - Unusual fatigue and lightheadedness with exertion - Referred pain to right shoulder - Risk factors: Oral contraceptives, recent stressful life event (divorce), new intense exercise progr…	1	1
1	1	- **Stage 1: Initial Presentation** A 42-year-old female presents to the emergency department with intermittent epigastric discomfort and nausea for the past 3 days, which she attributed to "bad indigestion." She took over-the-counter antacids with minimal relief. Today, the discomfort became more intense and she developed unusual fatigue and lightheadedness while doing laundry. She denies typica…	stage-1	Acute Coronary Syndrome/MI	gemini-2.0-flash-thinking-exp-01-21	Part 1 ‚Äì Differential Diagnosis Considerations: - Diagnosis 1: Acute Coronary Syndrome (ACS) - Non-ST-Elevation Myocardial Infarction (NSTEMI) or Unstable Angina Supporting Findings: - Epigastric discomfort described as "pressure" in the throat and right shoulder pain can be anginal equivalents, especially in women. - Fatigue and lightheadedness are common symptoms of cardiac ischemia. - Elevat…	1	1
1	1	- **Stage 1: Initial Presentation** A 42-year-old female presents to the emergency department with intermittent epigastric discomfort and nausea for the past 3 days, which she attributed to "bad indigestion." She took over-the-counter antacids with minimal relief. Today, the discomfort became more intense and she developed unusual fatigue and lightheadedness while doing laundry. She denies typica…	stage-1	Acute Coronary Syndrome/MI	claude-3-7-sonnet-20250219_thinking	# Complex Clinical Case Analysis ## Part 1 ‚Äì Differential Diagnosis Considerations ### Diagnosis 1: Acute Coronary Syndrome (ACS) **Supporting Findings:** - Epigastric discomfort with progression to intensity - "Pressure" in throat (anginal equivalent) - Unusual fatigue and lightheadedness with exertion - Female patient with atypical presentation (common in women) - Elevated BP (142/88) - Risk …	1	1
1	1	- **Stage 1: Initial Presentation** A 42-year-old female presents to the emergency department with intermittent epigastric discomfort and nausea for the past 3 days, which she attributed to "bad indigestion." She took over-the-counter antacids with minimal relief. Today, the discomfort became more intense and she developed unusual fatigue and lightheadedness while doing laundry. She denies typica…	stage-1	Acute Coronary Syndrome/MI	o3-mini-2025-01-31_high	Below is a systematic analysis of the case. ‚îÄ‚îÄ‚îÄ‚îÄ‚îÄ‚îÄ‚îÄ‚îÄ‚îÄ‚îÄ‚îÄ‚îÄ‚îÄ‚îÄ‚îÄ‚îÄ‚îÄ‚îÄ‚îÄ‚îÄ‚îÄ‚îÄ‚îÄ‚îÄ‚îÄ‚îÄ‚îÄ‚îÄ‚îÄ Part 1 ‚Äì Differential Diagnosis Considerations Diagnosis 1: Acute Coronary Syndrome (ACS) (likely a non‚ÄìST elevation myocardial infarction) ‚Ä¢ Supporting Findings: ‚ÄÉ‚Äì The patient‚Äôs epigastric discomfort, nausea, and ‚Äúthroat pressure‚Äù are known atypical…	1	1
1	1	- **Stage 1: Initial Presentation** A 42-year-old female presents to the emergency department with intermittent epigastric discomfort and nausea for the past 3 days, which she attributed to "bad indigestion." She took over-the-counter antacids with minimal relief. Today, the discomfort became more intense and she developed unusual fatigue and lightheadedness while doing laundry. She denies typica…	stage-1	Acute Coronary Syndrome/MI	claude-3-5-sonnet-20241022	Part 1 ‚Äì Differential Diagnosis Considerations: 1. Acute Coronary Syndrome (ACS) Supporting Findings: - Atypical chest symptoms (epigastric discomfort, throat pressure) - Right shoulder pain (referred pain) - Risk factors: oral contraceptives, recent stressor (divorce) - Fatigue and lightheadedness with exertion - Elevated blood pressure Opposing Findings: - Relatively young female - No typical…	1	1
1	1	- **Stage 1: Initial Presentation** A 42-year-old female presents to the emergency department with intermittent epigastric discomfort and nausea for the past 3 days, which she attributed to "bad indigestion." She took over-the-counter antacids with minimal relief. Today, the discomfort became more intense and she developed unusual fatigue and lightheadedness while doing laundry. She denies typica…	stage-1	Acute Coronary Syndrome/MI	o1-2024-12-17_medium	Part 1 ‚Äì Differential Diagnosis Considerations 1) Acute Coronary Syndrome (ACS) ‚Ä¢ Supporting Findings: ‚Äì Epigastric discomfort and ‚Äúindigestion‚Äù not relieved by antacids, suggesting possible atypical anginal equivalent. ‚Äì Throat ‚Äúpressure‚Äù and referred right shoulder pain can represent atypical cardiac symptom distribution, especially in a female patient. ‚Äì Unusual fatigue and l…	1	1
1	1	- **Stage 1: Initial Presentation** A 42-year-old female presents to the emergency department with intermittent epigastric discomfort and nausea for the past 3 days, which she attributed to "bad indigestion." She took over-the-counter antacids with minimal relief. Today, the discomfort became more intense and she developed unusual fatigue and lightheadedness while doing laundry. She denies typica…	stage-1	Acute Coronary Syndrome/MI	o1-2024-12-17_high	Part 1 ‚Äì Differential Diagnosis Considerations 1) Atypical Acute Coronary Syndrome (ACS) ‚Ä¢ Supporting Findings: ‚Äì Epigastric discomfort unrelieved by antacids and worsening over 3 days ‚Äì ‚ÄúPressure‚Äù sensation in the throat and mild shoulder pain (possible referred/atypical ischemic pain) ‚Äì Exertional lightheadedness and fatigue consistent with cardiac etiology ‚Äì Female sex; potenti…	1	1
2	2	- **Stage 1: Initial Presentation** A 68-year-old male presents to ED with progressive fatigue and decreased appetite for 5 days. His family notes he seems more confused than usual and has been sleeping most of the day. He denies fever, chest pain, or significant cough, though mentions "occasional throat clearing." His daughter reports finding him on the floor this morning after an apparent fall …	stage-1	Pneumonia	claude-3-5-sonnet-20241022	Part 1 ‚Äì Differential Diagnosis Considerations: 1. Aspiration Pneumonia Supporting Findings: - Parkinson's disease (increased risk of aspiration) - Subtle respiratory symptoms ("throat clearing") - Decreased breath sounds and crackles - Low oxygen saturation (91%) - Tachycardia and mild fever - Confusion and lethargy Opposing Findings: - Lack of significant cough - Relatively mild fever - No re…	1	1
2	2	- **Stage 1: Initial Presentation** A 68-year-old male presents to ED with progressive fatigue and decreased appetite for 5 days. His family notes he seems more confused than usual and has been sleeping most of the day. He denies fever, chest pain, or significant cough, though mentions "occasional throat clearing." His daughter reports finding him on the floor this morning after an apparent fall …	stage-1	Pneumonia	o1-2024-12-17_high	Part 1 ‚Äì Differential Diagnosis Considerations Diagnosis 1: Aspiration Pneumonia ‚Ä¢ Supporting Findings: ‚Äì Mild fever (37.8¬∞C) and tachycardia (HR 102) ‚Äì Subtle crackles and decreased breath sounds at the right base ‚Äì Confusion (common in elderly with infection) ‚Äì Possible predisposition due to Parkinson‚Äôs disease (swallowing difficulties) ‚Äì Mild hypoxia (O2 sat 91% on room air) ‚…	1	1
2	2	- **Stage 1: Initial Presentation** A 68-year-old male presents to ED with progressive fatigue and decreased appetite for 5 days. His family notes he seems more confused than usual and has been sleeping most of the day. He denies fever, chest pain, or significant cough, though mentions "occasional throat clearing." His daughter reports finding him on the floor this morning after an apparent fall …	stage-1	Pneumonia	claude-3-7-sonnet-20250219	# Complex Clinical Case Analysis ## Part 1 ‚Äì Differential Diagnosis Considerations ### Diagnosis 1: Community-Acquired Pneumonia (Right Lower Lobe) **Supporting Findings:** - Low-grade fever (37.8¬∞C) - Tachycardia (HR 102) - Tachypnea (RR 22) - Hypoxemia (O2 sat 91% on room air) - Decreased breath sounds at right base with subtle crackles - Progressive fatigue and decreased appetite for 5 days…	1	1
2	2	- **Stage 1: Initial Presentation** A 68-year-old male presents to ED with progressive fatigue and decreased appetite for 5 days. His family notes he seems more confused than usual and has been sleeping most of the day. He denies fever, chest pain, or significant cough, though mentions "occasional throat clearing." His daughter reports finding him on the floor this morning after an apparent fall …	stage-1	Pneumonia	claude-3-5-haiku-20241022	Part 1 ‚Äì Differential Diagnosis Considerations: Diagnosis 1: Pneumonia with Neurological Complications Supporting Findings: - Fever (37.8¬∞C) - Tachycardia (102 bpm) - Tachypnea (22 breaths/minute) - Decreased breath sounds and crackles at right lung base - Decreased oxygen saturation (91%) - Altered mental status - Recent fall suggesting potential systemic illness Opposing Findings: - No signi…	1	1
2	2	- **Stage 1: Initial Presentation** A 68-year-old male presents to ED with progressive fatigue and decreased appetite for 5 days. His family notes he seems more confused than usual and has been sleeping most of the day. He denies fever, chest pain, or significant cough, though mentions "occasional throat clearing." His daughter reports finding him on the floor this morning after an apparent fall …	stage-1	Pneumonia	gemini-2.0-pro-exp-02-05	Here's a breakdown of the differential diagnosis and the most likely final diagnosis: **Part 1 ‚Äì Differential Diagnosis Considerations:** - **Diagnosis 1: Pneumonia (likely aspiration pneumonia)** **Supporting Findings:** * Progressive fatigue, decreased appetite, confusion: Common systemic signs of infection, particularly in the elderly. * Oxygen Saturation: 91% on room air is low, suggesting …	1	1
2	2	- **Stage 1: Initial Presentation** A 68-year-old male presents to ED with progressive fatigue and decreased appetite for 5 days. His family notes he seems more confused than usual and has been sleeping most of the day. He denies fever, chest pain, or significant cough, though mentions "occasional throat clearing." His daughter reports finding him on the floor this morning after an apparent fall …	stage-1	Pneumonia	o3-mini-2025-01-31_high	Part 1 ‚Äì Differential Diagnosis Considerations: 1. Aspiration Pneumonia (Community-Acquired Pneumonia) ‚ÄÉ‚Ä¢ Supporting Findings: ‚ÄÉ‚ÄÉ‚Äì Progressive fatigue, decreased appetite, and confusion over several days. ‚ÄÉ‚ÄÉ‚Äì Mild fever (37.8¬∞C), tachycardia (102 bpm), tachypnea (22/min), and hypoxia (91% O‚ÇÇ saturation). ‚ÄÉ‚ÄÉ‚Äì Lung exam reveals decreased breath sounds at the right base wi…	1	1
2	2	- **Stage 1: Initial Presentation** A 68-year-old male presents to ED with progressive fatigue and decreased appetite for 5 days. His family notes he seems more confused than usual and has been sleeping most of the day. He denies fever, chest pain, or significant cough, though mentions "occasional throat clearing." His daughter reports finding him on the floor this morning after an apparent fall …	stage-1	Pneumonia	o3-mini-2025-01-31_medium	Part 1 ‚Äì Differential Diagnosis Considerations: 1. Aspiration Pneumonia ‚ÄÉ‚Ä¢ Supporting Findings: ‚ÄÉ‚ÄÉ‚Äì Elderly patient with Parkinson‚Äôs disease, a known risk factor for dysphagia and aspiration. ‚ÄÉ‚ÄÉ‚Äì Subtle respiratory findings: decreased breath sounds at the right base with crackles. ‚ÄÉ‚ÄÉ‚Äì Mild fever, tachypnea, and hypoxia (oxygen saturation 91% on room air). ‚ÄÉ‚ÄÉ‚Äì Histo…	1	1
2	2	- **Stage 1: Initial Presentation** A 68-year-old male presents to ED with progressive fatigue and decreased appetite for 5 days. His family notes he seems more confused than usual and has been sleeping most of the day. He denies fever, chest pain, or significant cough, though mentions "occasional throat clearing." His daughter reports finding him on the floor this morning after an apparent fall …	stage-1	Pneumonia	claude-3-7-sonnet-20250219_thinking	# Complex Medical Case Analysis ## Part 1 ‚Äì Differential Diagnosis Considerations ### Diagnosis 1: Aspiration Pneumonia **Supporting Findings:** - Decreased breath sounds at right base with subtle crackles - Hypoxia (O2 saturation 91% on room air) - Tachypnea (RR 22) and tachycardia (HR 102) - Low-grade fever (37.8¬∞C) - "Occasional throat clearing" suggesting possible aspiration - Parkinson's …	1	1
2	2	- **Stage 1: Initial Presentation** A 68-year-old male presents to ED with progressive fatigue and decreased appetite for 5 days. His family notes he seems more confused than usual and has been sleeping most of the day. He denies fever, chest pain, or significant cough, though mentions "occasional throat clearing." His daughter reports finding him on the floor this morning after an apparent fall …	stage-1	Pneumonia	gemini-2.0-flash-001	Okay, here's my approach to the differential diagnosis for this case: **Part 1 ‚Äì Differential Diagnosis Considerations:** * **Diagnosis 1: Aspiration Pneumonia** * **Supporting Findings:** * Decreased breath sounds and crackles at the right base. * History of Parkinson's disease, which can impair swallowing and increase aspiration risk. * Lethargy and confusion, which can further compromise air…	1	1
2	2	- **Stage 1: Initial Presentation** A 68-year-old male presents to ED with progressive fatigue and decreased appetite for 5 days. His family notes he seems more confused than usual and has been sleeping most of the day. He denies fever, chest pain, or significant cough, though mentions "occasional throat clearing." His daughter reports finding him on the floor this morning after an apparent fall …	stage-1	Pneumonia	gpt-4o-2024-11-20	### Part 1 ‚Äì Differential Diagnosis Considerations: #### **Diagnosis 1: Aspiration Pneumonia** - **Supporting Findings:** - History of Parkinson‚Äôs disease, which predisposes to dysphagia and aspiration. - Decreased breath sounds and subtle crackles at the right lung base, consistent with localized infection or inflammation. - Oxygen saturation of 91% on room air suggests hypoxemia, potentiall…	1	1
2	2	- **Stage 1: Initial Presentation** A 68-year-old male presents to ED with progressive fatigue and decreased appetite for 5 days. His family notes he seems more confused than usual and has been sleeping most of the day. He denies fever, chest pain, or significant cough, though mentions "occasional throat clearing." His daughter reports finding him on the floor this morning after an apparent fall …	stage-1	Pneumonia	gemini-2.0-flash-thinking-exp-01-21	Part 1 ‚Äì Differential Diagnosis Considerations: - Diagnosis 1: Pneumonia Supporting Findings: - Fever (37.8¬∞C) - Tachycardia (102 bpm) - Tachypnea (22 breaths/min) - Hypoxia (SpO2 91% on room air) - Decreased breath sounds and crackles at right base - Lethargy and confusion - Elderly age Opposing Findings or Missing Evidence: - Denies significant cough (though mentions "occasional throat clear…	1	1
2	2	- **Stage 1: Initial Presentation** A 68-year-old male presents to ED with progressive fatigue and decreased appetite for 5 days. His family notes he seems more confused than usual and has been sleeping most of the day. He denies fever, chest pain, or significant cough, though mentions "occasional throat clearing." His daughter reports finding him on the floor this morning after an apparent fall …	stage-1	Pneumonia	o1-2024-12-17_medium	Part 1 ‚Äì Differential Diagnosis Considerations 1) Pneumonia (Likely Aspiration Pneumonia) ‚Ä¢ Supporting Findings: ‚Äì Mild fever (37.8¬∞C), tachycardia (HR 102). ‚Äì Subtle crackles and decreased breath sounds at the right base. ‚Äì Mild hypoxia (O2 sat 91% on room air). ‚Äì Progressive fatigue and confusion over days (common presentation in elders with infection). ‚Äì Parkinson‚Äôs disease, w…	1	1
3	3	**Stage 1: Initial Presentation** A 78-year-old male is brought to the ED by his son due to increasing lethargy and poor oral intake over the past 2 days. The son reports his father seems "off" and had a fall yesterday while trying to get to the bathroom. The patient doesn't want to give a history but seems irritable and keeps stating he "just wants to sleep." **Past Medical History:** - Alzheime…	stage-1	Urinary Tract Infection	gemini-2.0-flash-001	Okay, here's my approach to the differential diagnosis for this case: **Part 1 ‚Äì Differential Diagnosis Considerations:** * **Diagnosis 1: Urinary Tract Infection (UTI) with possible urosepsis** * **Supporting Findings:** * Elderly male with altered mental status (lethargy, confusion, irritability). * History of benign prostatic hyperplasia (BPH), a risk factor for UTIs in men. * Fall, which ca…	1	1
3	3	**Stage 1: Initial Presentation** A 78-year-old male is brought to the ED by his son due to increasing lethargy and poor oral intake over the past 2 days. The son reports his father seems "off" and had a fall yesterday while trying to get to the bathroom. The patient doesn't want to give a history but seems irritable and keeps stating he "just wants to sleep." **Past Medical History:** - Alzheime…	stage-1	Urinary Tract Infection	gpt-4o-2024-11-20	### Part 1 ‚Äì Differential Diagnosis Considerations: #### **Diagnosis 1: Dehydration with Possible Acute Kidney Injury (AKI)** **Supporting Findings:** - Dry mucous membranes suggest dehydration. - Poor oral intake over 2 days. - Lethargy and irritability, which can result from dehydration or electrolyte imbalances. - History of Type 2 Diabetes, which predisposes to volume depletion and AKI. - R…	1	1
3	3	**Stage 1: Initial Presentation** A 78-year-old male is brought to the ED by his son due to increasing lethargy and poor oral intake over the past 2 days. The son reports his father seems "off" and had a fall yesterday while trying to get to the bathroom. The patient doesn't want to give a history but seems irritable and keeps stating he "just wants to sleep." **Past Medical History:** - Alzheime…	stage-1	Urinary Tract Infection	gemini-2.0-pro-exp-02-05	Here's a breakdown of the differential diagnosis and the most likely final diagnosis: **Part 1 ‚Äì Differential Diagnosis Considerations** - **Diagnosis 1: Urinary Tract Infection (UTI)** Supporting Findings: * Elderly male: Increased risk of UTI due to BPH and potential incomplete bladder emptying. * Altered Mental Status: Confusion, lethargy, and irritability are common presentations of UTI in …	1	1
3	3	**Stage 1: Initial Presentation** A 78-year-old male is brought to the ED by his son due to increasing lethargy and poor oral intake over the past 2 days. The son reports his father seems "off" and had a fall yesterday while trying to get to the bathroom. The patient doesn't want to give a history but seems irritable and keeps stating he "just wants to sleep." **Past Medical History:** - Alzheime…	stage-1	Urinary Tract Infection	o1-2024-12-17_high	Part 1 ‚Äì Differential Diagnosis Considerations 1) Acute Delirium Secondary to Dehydration ‚Ä¢ Supporting Findings: ‚Äì More confused than his Alzheimer‚Äôs baseline, as noted by his son ‚Äì Poor oral intake for 2 days ‚Äì Dry mucous membranes on exam suggesting volume depletion ‚Äì Recent fall (common in frail, volume-depleted or delirious elderly) ‚Ä¢ Opposing Findings or Missing Evidence: ‚Äì…	1	1
3	3	**Stage 1: Initial Presentation** A 78-year-old male is brought to the ED by his son due to increasing lethargy and poor oral intake over the past 2 days. The son reports his father seems "off" and had a fall yesterday while trying to get to the bathroom. The patient doesn't want to give a history but seems irritable and keeps stating he "just wants to sleep." **Past Medical History:** - Alzheime…	stage-1	Urinary Tract Infection	o3-mini-2025-01-31_medium	Part 1 ‚Äì Differential Diagnosis Considerations: Diagnosis 1: Acute Delirium Secondary to Dehydration ‚Ä¢ Supporting Findings: ‚ÄÉ‚Äì Elderly patient with poor oral intake for 2 days ‚ÄÉ‚Äì Dry mucous membranes noted on physical exam ‚ÄÉ‚Äì Lethargy, increased confusion from baseline, and irritability ‚ÄÉ‚Äì Recent fall, which can be precipitated by dehydration and weakness ‚Ä¢ Opposing Findings…	1	1
3	3	**Stage 1: Initial Presentation** A 78-year-old male is brought to the ED by his son due to increasing lethargy and poor oral intake over the past 2 days. The son reports his father seems "off" and had a fall yesterday while trying to get to the bathroom. The patient doesn't want to give a history but seems irritable and keeps stating he "just wants to sleep." **Past Medical History:** - Alzheime…	stage-1	Urinary Tract Infection	claude-3-5-haiku-20241022	Part 1 ‚Äì Differential Diagnosis Considerations: Diagnosis 1: Urinary Tract Infection (UTI) Supporting Findings: - Altered mental status - Lethargy - Irritability - Elderly patient - Dry mucous membranes suggesting dehydration - Recent fall Opposing Findings: - No specific urinary symptoms reported - No fever - No documented dysuria or frequency Diagnosis 2: Delirium/Acute Metabolic Encephalopat…	1	1
3	3	**Stage 1: Initial Presentation** A 78-year-old male is brought to the ED by his son due to increasing lethargy and poor oral intake over the past 2 days. The son reports his father seems "off" and had a fall yesterday while trying to get to the bathroom. The patient doesn't want to give a history but seems irritable and keeps stating he "just wants to sleep." **Past Medical History:** - Alzheime…	stage-1	Urinary Tract Infection	claude-3-5-sonnet-20241022	Part 1 ‚Äì Differential Diagnosis Considerations: Diagnosis 1: Urinary Tract Infection (UTI) Supporting Findings: - Acute mental status change from baseline - Elderly male with BPH (risk factor) - Lethargy and confusion - Recent fall - Diabetes (risk factor) - No fever (common in elderly) Opposing Findings: - No reported dysuria or frequency - No suprapubic tenderness noted - Urinalysis results n…	1	1
3	3	**Stage 1: Initial Presentation** A 78-year-old male is brought to the ED by his son due to increasing lethargy and poor oral intake over the past 2 days. The son reports his father seems "off" and had a fall yesterday while trying to get to the bathroom. The patient doesn't want to give a history but seems irritable and keeps stating he "just wants to sleep." **Past Medical History:** - Alzheime…	stage-1	Urinary Tract Infection	o1-2024-12-17_medium	Part 1 ‚Äì Differential Diagnosis Considerations Diagnosis 1: Acute Delirium Secondary to Dehydration ‚Ä¢ Supporting Findings: ‚Äì Suboptimal oral intake for 2 days ‚Äì Dry mucous membranes on exam ‚Äì Lethargy and confusion beyond his usual Alzheimer‚Äôs baseline ‚Ä¢ Opposing Findings or Missing Evidence: ‚Äì Blood pressure and heart rate not profoundly indicative of severe volume depletion (BP …	1	1
3	3	**Stage 1: Initial Presentation** A 78-year-old male is brought to the ED by his son due to increasing lethargy and poor oral intake over the past 2 days. The son reports his father seems "off" and had a fall yesterday while trying to get to the bathroom. The patient doesn't want to give a history but seems irritable and keeps stating he "just wants to sleep." **Past Medical History:** - Alzheime…	stage-1	Urinary Tract Infection	o3-mini-2025-01-31_high	Part 1 ‚Äì Differential Diagnosis Considerations: Diagnosis 1: Acute Delirium Secondary to Dehydration/Hypovolemia ‚Ä¢ Supporting Findings: ‚ÄÉ‚Äì Elderly patient with poor oral intake over 2 days and dry mucous membranes. ‚ÄÉ‚Äì Worsening confusion beyond baseline Alzheimer's dementia. ‚ÄÉ‚Äì Fall likely precipitated by weakness or orthostatic effects from dehydration. ‚Ä¢ Opposing Findings or M…	0	1
3	3	**Stage 1: Initial Presentation** A 78-year-old male is brought to the ED by his son due to increasing lethargy and poor oral intake over the past 2 days. The son reports his father seems "off" and had a fall yesterday while trying to get to the bathroom. The patient doesn't want to give a history but seems irritable and keeps stating he "just wants to sleep." **Past Medical History:** - Alzheime…	stage-1	Urinary Tract Infection	claude-3-7-sonnet-20250219_thinking	# Complex Case Analysis: 78-Year-Old Male with Acute Mental Status Change ## Part 1 ‚Äì Differential Diagnosis Considerations ### 1. Dehydration **Supporting Findings:** - Poor oral intake for 2 days - Dry mucous membranes on examination - Lethargy and increased confusion from baseline - Vital signs show slight tachycardia (HR 92) **Opposing Findings/Missing Evidence:** - No laboratory values to …	1	1
3	3	**Stage 1: Initial Presentation** A 78-year-old male is brought to the ED by his son due to increasing lethargy and poor oral intake over the past 2 days. The son reports his father seems "off" and had a fall yesterday while trying to get to the bathroom. The patient doesn't want to give a history but seems irritable and keeps stating he "just wants to sleep." **Past Medical History:** - Alzheime…	stage-1	Urinary Tract Infection	claude-3-7-sonnet-20250219	# Differential Diagnosis for 78-year-old Male with Lethargy and Confusion ## Part 1 ‚Äì Differential Diagnosis Considerations ### Diagnosis 1: Urinary Tract Infection (UTI) **Supporting Findings:** - Acute change in mental status (lethargy, increased confusion from baseline) - Advanced age (78 years old) - Male with BPH (predisposing factor) - Recent fall - Irritability - Vital signs showing mild…	1	1
3	3	**Stage 1: Initial Presentation** A 78-year-old male is brought to the ED by his son due to increasing lethargy and poor oral intake over the past 2 days. The son reports his father seems "off" and had a fall yesterday while trying to get to the bathroom. The patient doesn't want to give a history but seems irritable and keeps stating he "just wants to sleep." **Past Medical History:** - Alzheime…	stage-1	Urinary Tract Infection	gemini-2.0-flash-thinking-exp-01-21	Part 1 ‚Äì Differential Diagnosis Considerations: - Diagnosis 1: Dehydration Supporting Findings: - Lethargy and drowsiness. - Poor oral intake over 2 days. - Dry mucous membranes on physical exam. - Confusion, which can be exacerbated by dehydration in elderly patients with dementia. - Fall, which can be precipitated by dehydration and associated dizziness. Opposing Findings or Missing Evidence:…	1	1
4	4	**Stage 1: Initial Presentation** A 23-year-old female presents to the ED with a 2-day history of intermittent lower back pain and mild diarrhea. She initially attributed the symptoms to her menstrual period, which started 3 days ago, and a new exercise routine she began last week at the gym. Today, she developed nausea and a loss of appetite. She denies having a fever but feels "warm." The pain …	stage-1	Appendicitis	o1-2024-12-17_medium	Part 1 ‚Äì Differential Diagnosis Considerations Diagnosis 1: Appendicitis Supporting Findings: ‚Ä¢ Progressive pain migrating to the right lower quadrant. ‚Ä¢ Mild fever (37.9¬∞C), nausea, and anorexia are classic accompanying symptoms. ‚Ä¢ Pain with right hip flexion (suggestive of psoas irritation). Opposing Findings or Missing Evidence: ‚Ä¢ No pronounced rebound tenderness or classic McBurney…	1	1
4	4	**Stage 1: Initial Presentation** A 23-year-old female presents to the ED with a 2-day history of intermittent lower back pain and mild diarrhea. She initially attributed the symptoms to her menstrual period, which started 3 days ago, and a new exercise routine she began last week at the gym. Today, she developed nausea and a loss of appetite. She denies having a fever but feels "warm." The pain …	stage-1	Appendicitis	claude-3-7-sonnet-20250219	# Differential Diagnosis for 23-Year-Old Female with Abdominal Pain ## Part 1 ‚Äì Differential Diagnosis Considerations ### Diagnosis 1: Acute Appendicitis **Supporting Findings:** - Migration of pain from periumbilical/back to right lower quadrant - Right lower quadrant tenderness on examination - Pain with right hip flexion (psoas sign) - Low-grade fever (37.9¬∞C) - Nausea and loss of appetite …	1	1
4	4	**Stage 1: Initial Presentation** A 23-year-old female presents to the ED with a 2-day history of intermittent lower back pain and mild diarrhea. She initially attributed the symptoms to her menstrual period, which started 3 days ago, and a new exercise routine she began last week at the gym. Today, she developed nausea and a loss of appetite. She denies having a fever but feels "warm." The pain …	stage-1	Appendicitis	gemini-2.0-pro-exp-02-05	Okay, here's my assessment of the case, structured as requested: **Part 1 ‚Äì Differential Diagnosis Considerations:** - **Diagnosis 1: Acute Appendicitis** Supporting Findings: * Migratory pain (started as lower back pain, now in right lower quadrant). * Nausea and loss of appetite. * Mild fever (37.9¬∞C). * Tenderness in the right lower quadrant. * Pain with right hip flexion (possible psoas si…	1	1
4	4	**Stage 1: Initial Presentation** A 23-year-old female presents to the ED with a 2-day history of intermittent lower back pain and mild diarrhea. She initially attributed the symptoms to her menstrual period, which started 3 days ago, and a new exercise routine she began last week at the gym. Today, she developed nausea and a loss of appetite. She denies having a fever but feels "warm." The pain …	stage-1	Appendicitis	claude-3-5-sonnet-20241022	Part 1 ‚Äì Differential Diagnosis Considerations: 1. Acute Appendicitis Supporting Findings: - Migration of pain to right lower quadrant - Right lower quadrant tenderness - Nausea and loss of appetite - Low-grade fever (37.9¬∞C) - Pain with right hip flexion Opposing Findings: - Poor localization of pain - Bilateral lower abdominal tenderness - Initial back pain presentation - No rebound tenderne…	1	1
4	4	**Stage 1: Initial Presentation** A 23-year-old female presents to the ED with a 2-day history of intermittent lower back pain and mild diarrhea. She initially attributed the symptoms to her menstrual period, which started 3 days ago, and a new exercise routine she began last week at the gym. Today, she developed nausea and a loss of appetite. She denies having a fever but feels "warm." The pain …	stage-1	Appendicitis	gpt-4o-2024-11-20	### Part 1 ‚Äì Differential Diagnosis Considerations: --- #### **Diagnosis 1: Acute Appendicitis** **Supporting Findings:** - Migration of pain from lower back to the right lower quadrant (typical progression of appendicitis). - Nausea and loss of appetite, common prodromal symptoms of appendicitis. - Mild fever (temperature 37.9¬∞C). - Right lower quadrant tenderness and pain with right hip flex…	1	1
4	4	**Stage 1: Initial Presentation** A 23-year-old female presents to the ED with a 2-day history of intermittent lower back pain and mild diarrhea. She initially attributed the symptoms to her menstrual period, which started 3 days ago, and a new exercise routine she began last week at the gym. Today, she developed nausea and a loss of appetite. She denies having a fever but feels "warm." The pain …	stage-1	Appendicitis	gemini-2.0-flash-thinking-exp-01-21	Part 1 ‚Äì Differential Diagnosis Considerations: - Diagnosis 1: Appendicitis Supporting Findings: - Right lower quadrant (RLQ) abdominal pain, although initially poorly localized and migrating. - Nausea and loss of appetite. - Mild fever (37.9¬∞C). - Mild RLQ tenderness on examination. Opposing Findings or Missing Evidence: - Pain initially described as intermittent and associated with menses an…	1	1
4	4	**Stage 1: Initial Presentation** A 23-year-old female presents to the ED with a 2-day history of intermittent lower back pain and mild diarrhea. She initially attributed the symptoms to her menstrual period, which started 3 days ago, and a new exercise routine she began last week at the gym. Today, she developed nausea and a loss of appetite. She denies having a fever but feels "warm." The pain …	stage-1	Appendicitis	o3-mini-2025-01-31_high	Part 1 ‚Äì Differential Diagnosis Considerations: 1. Appendicitis ‚ÄÉ‚Ä¢ Supporting Findings: ‚ÄÉ‚ÄÉ‚Äì Migratory pain: the discomfort began in the lower back and shifted toward the right lower quadrant. ‚ÄÉ‚ÄÉ‚Äì Gastrointestinal symptoms: nausea, loss of appetite, and mild diarrhea. ‚ÄÉ‚ÄÉ‚Äì Low-grade fever: a temperature of 37.9¬∞C suggests an inflammatory process. ‚ÄÉ‚ÄÉ‚Äì Pain with right h…	1	1
4	4	**Stage 1: Initial Presentation** A 23-year-old female presents to the ED with a 2-day history of intermittent lower back pain and mild diarrhea. She initially attributed the symptoms to her menstrual period, which started 3 days ago, and a new exercise routine she began last week at the gym. Today, she developed nausea and a loss of appetite. She denies having a fever but feels "warm." The pain …	stage-1	Appendicitis	gemini-2.0-flash-001	Okay, here's my assessment of the case, following the requested format: **Part 1 ‚Äì Differential Diagnosis Considerations:** **Diagnosis 1: Acute Appendicitis** * **Supporting Findings:** * Right lower quadrant (RLQ) abdominal pain. * Nausea, loss of appetite. * Low-grade fever (37.9¬∞C). * Pain with right hip flexion (suggesting psoas irritation). * Migration of pain from lower back to RLQ. * *…	1	1
4	4	**Stage 1: Initial Presentation** A 23-year-old female presents to the ED with a 2-day history of intermittent lower back pain and mild diarrhea. She initially attributed the symptoms to her menstrual period, which started 3 days ago, and a new exercise routine she began last week at the gym. Today, she developed nausea and a loss of appetite. She denies having a fever but feels "warm." The pain …	stage-1	Appendicitis	claude-3-5-haiku-20241022	Part 1 ‚Äì Differential Diagnosis Considerations: 1. Acute Appendicitis Supporting Findings: - Right lower quadrant abdominal pain - Mild fever (37.9¬∞C) - Nausea and loss of appetite - Tenderness in right lower quadrant - Pain with hip flexion Opposing Findings: - Lack of classic rebound tenderness - Diffuse pain localization - Absence of definitive peritoneal signs - Concurrent diarrhea and lef…	1	1
4	4	**Stage 1: Initial Presentation** A 23-year-old female presents to the ED with a 2-day history of intermittent lower back pain and mild diarrhea. She initially attributed the symptoms to her menstrual period, which started 3 days ago, and a new exercise routine she began last week at the gym. Today, she developed nausea and a loss of appetite. She denies having a fever but feels "warm." The pain …	stage-1	Appendicitis	o1-2024-12-17_high	Part 1 ‚Äì Differential Diagnosis Considerations: Diagnosis 1: Appendicitis Supporting Findings: ‚Ä¢ Gradual migration of pain toward the right lower abdomen. ‚Ä¢ Low-grade fever (37.9¬∫C) and mild anorexia. ‚Ä¢ Pain with right hip flexion (possible psoas sign). ‚Ä¢ Mild diarrhea can occur in early appendicitis. Opposing Findings or Missing Evidence: ‚Ä¢ Lack of clear rebound tenderness. ‚Ä¢ No s…	1	1
4	4	**Stage 1: Initial Presentation** A 23-year-old female presents to the ED with a 2-day history of intermittent lower back pain and mild diarrhea. She initially attributed the symptoms to her menstrual period, which started 3 days ago, and a new exercise routine she began last week at the gym. Today, she developed nausea and a loss of appetite. She denies having a fever but feels "warm." The pain …	stage-1	Appendicitis	claude-3-7-sonnet-20250219_thinking	# Complex Clinical Case Analysis ## Part 1 ‚Äì Differential Diagnosis Considerations ### Diagnosis 1: Acute Appendicitis **Supporting Findings:** - Migration of pain from periumbilical/back to right lower quadrant - Low-grade fever (37.9¬∞C) - Nausea and anorexia - Right lower quadrant tenderness - Pain with right hip flexion (positive psoas sign) - Typical age demographic **Opposing Findings or …	1	1
4	4	**Stage 1: Initial Presentation** A 23-year-old female presents to the ED with a 2-day history of intermittent lower back pain and mild diarrhea. She initially attributed the symptoms to her menstrual period, which started 3 days ago, and a new exercise routine she began last week at the gym. Today, she developed nausea and a loss of appetite. She denies having a fever but feels "warm." The pain …	stage-1	Appendicitis	o3-mini-2025-01-31_medium	Part 1 ‚Äì Differential Diagnosis Considerations: Diagnosis 1: Early Appendicitis ‚Ä¢ Supporting Findings: ‚ÄÉ‚Äì Progressive pain that initially involved the lower back and migrated to the right lower quadrant. ‚ÄÉ‚Äì Associated gastrointestinal symptoms including mild diarrhea, nausea, and loss of appetite. ‚ÄÉ‚Äì A low-grade ‚Äúfeverish‚Äù feeling (temperature slightly elevated at 37.9¬∞C). ‚Ä…	1	1
5	5	**Stage 1: Initial Presentation** A 45-year-old male presents to the emergency department with intermittent right-sided back pain for 3 days. He initially thought it was from helping his son move into college last weekend. The pain occasionally radiates to his right shoulder. He reports feeling more tired than usual and had one episode of loose stool this morning. He's been taking ibuprofen with …	stage-1	Cholecystitis	gemini-2.0-pro-exp-02-05	Okay, here's my assessment of the case, following the requested format: **Part 1 ‚Äì Differential Diagnosis Considerations:** - **Diagnosis 1: Biliary Colic/Cholecystitis** Supporting Findings: * Right upper quadrant/flank pain, radiating to the right shoulder (referred pain). * Bloating and gas after eating. * Obesity (risk factor for gallstones). * Recent dietary indiscretion (stress eating). *…	1	1
5	5	**Stage 1: Initial Presentation** A 45-year-old male presents to the emergency department with intermittent right-sided back pain for 3 days. He initially thought it was from helping his son move into college last weekend. The pain occasionally radiates to his right shoulder. He reports feeling more tired than usual and had one episode of loose stool this morning. He's been taking ibuprofen with …	stage-1	Cholecystitis	claude-3-5-sonnet-20241022	Part 1 ‚Äì Differential Diagnosis Considerations: 1. Acute Cholecystitis Supporting Findings: - Right-sided upper abdominal/back pain - Pain radiating to right shoulder (referred pain) - RUQ tenderness - Risk factors: obesity, diabetes, middle-aged - Post-prandial discomfort ("gassy and bloated") - Mild fever - Tachycardia Opposing Findings: - No clear Murphy's sign - Pain started after physical …	1	1
5	5	**Stage 1: Initial Presentation** A 45-year-old male presents to the emergency department with intermittent right-sided back pain for 3 days. He initially thought it was from helping his son move into college last weekend. The pain occasionally radiates to his right shoulder. He reports feeling more tired than usual and had one episode of loose stool this morning. He's been taking ibuprofen with …	stage-1	Cholecystitis	o3-mini-2025-01-31_medium	Part 1 ‚Äì Differential Diagnosis Considerations: 1. Acute Calculous Cholecystitis/Biliary Colic ‚ÄÉ‚Ä¢ Supporting Findings: ‚ÄÉ‚ÄÉ‚Äì Right upper quadrant tenderness with some right flank discomfort ‚ÄÉ‚ÄÉ‚Äì Pain radiating to the right shoulder (suggesting diaphragmatic irritation via the phrenic nerve) ‚ÄÉ‚ÄÉ‚Äì Patient‚Äôs risk factors (obesity, type 2 diabetes) increase the likelihood of gal…	1	1
5	5	**Stage 1: Initial Presentation** A 45-year-old male presents to the emergency department with intermittent right-sided back pain for 3 days. He initially thought it was from helping his son move into college last weekend. The pain occasionally radiates to his right shoulder. He reports feeling more tired than usual and had one episode of loose stool this morning. He's been taking ibuprofen with …	stage-1	Cholecystitis	o1-2024-12-17_medium	Part 1 ‚Äì Differential Diagnosis Considerations Diagnosis 1: Biliary Colic (Gallstones) Supporting Findings: ‚Ä¢ Intermittent right-sided abdominal/back pain radiating to the right shoulder, a classic referral pattern for gallbladder disease. ‚Ä¢ Mild right upper quadrant tenderness on exam, albeit no clear Murphy‚Äôs sign. ‚Ä¢ Postprandial bloating and gassiness can suggest gallbladder/biliary …	1	1
5	5	**Stage 1: Initial Presentation** A 45-year-old male presents to the emergency department with intermittent right-sided back pain for 3 days. He initially thought it was from helping his son move into college last weekend. The pain occasionally radiates to his right shoulder. He reports feeling more tired than usual and had one episode of loose stool this morning. He's been taking ibuprofen with …	stage-1	Cholecystitis	gemini-2.0-flash-thinking-exp-01-21	Part 1 ‚Äì Differential Diagnosis Considerations: - Diagnosis 1: Biliary Colic/Cholecystitis Supporting Findings: - Right upper quadrant tenderness. - Right shoulder pain radiation. - Bloating and "gassy" feeling after eating (suggestive of food intolerance related to gallbladder). - Obesity (risk factor for gallstones). - Vague RUQ tenderness and right flank tenderness could be referred pain or …	1	1
5	5	**Stage 1: Initial Presentation** A 45-year-old male presents to the emergency department with intermittent right-sided back pain for 3 days. He initially thought it was from helping his son move into college last weekend. The pain occasionally radiates to his right shoulder. He reports feeling more tired than usual and had one episode of loose stool this morning. He's been taking ibuprofen with …	stage-1	Cholecystitis	claude-3-7-sonnet-20250219	# Part 1 ‚Äì Differential Diagnosis Considerations ## Diagnosis 1: Acute Cholecystitis **Supporting Findings:** - Right-sided back pain radiating to right shoulder - Right upper quadrant tenderness - Feeling "gassy and bloated" after eating - Risk factors: obesity, diabetes, middle age - Mild fever (37.6¬∞C) - Minimal relief with ibuprofen - Recent dietary changes (stress eating) **Opposing Findi…	1	1
5	5	**Stage 1: Initial Presentation** A 45-year-old male presents to the emergency department with intermittent right-sided back pain for 3 days. He initially thought it was from helping his son move into college last weekend. The pain occasionally radiates to his right shoulder. He reports feeling more tired than usual and had one episode of loose stool this morning. He's been taking ibuprofen with …	stage-1	Cholecystitis	claude-3-5-haiku-20241022	Part 1 ‚Äì Differential Diagnosis Considerations: Diagnosis 1: Acute Cholecystitis Supporting Findings: - Right upper quadrant abdominal tenderness - Gastrointestinal symptoms (bloating, loose stool) - Obesity (risk factor) - Type 2 Diabetes (increased risk) Opposing Findings: - No clear Murphy's sign - Lack of high fever - Radiation of pain to shoulder not typical - Absence of classic acute chol…	0	1
5	5	**Stage 1: Initial Presentation** A 45-year-old male presents to the emergency department with intermittent right-sided back pain for 3 days. He initially thought it was from helping his son move into college last weekend. The pain occasionally radiates to his right shoulder. He reports feeling more tired than usual and had one episode of loose stool this morning. He's been taking ibuprofen with …	stage-1	Cholecystitis	claude-3-7-sonnet-20250219_thinking	# Differential Diagnosis Analysis: 45-Year-Old Male with Right-Sided Back Pain ## Part 1 ‚Äì Differential Diagnosis Considerations ### Diagnosis 1: Acute Cholecystitis **Supporting Findings:** - Right-sided back pain radiating to right shoulder (classic biliary referral pattern) - Vague RUQ tenderness on exam - Feeling "gassy and bloated" after eating (postprandial discomfort) - Low-grade fever (…	1	1
5	5	**Stage 1: Initial Presentation** A 45-year-old male presents to the emergency department with intermittent right-sided back pain for 3 days. He initially thought it was from helping his son move into college last weekend. The pain occasionally radiates to his right shoulder. He reports feeling more tired than usual and had one episode of loose stool this morning. He's been taking ibuprofen with …	stage-1	Cholecystitis	o3-mini-2025-01-31_high	Below is a systematic approach to this case: ‚îÄ‚îÄ‚îÄ‚îÄ‚îÄ‚îÄ‚îÄ‚îÄ‚îÄ‚îÄ‚îÄ‚îÄ‚îÄ‚îÄ‚îÄ‚îÄ‚îÄ‚îÄ‚îÄ‚îÄ‚îÄ‚îÄ‚îÄ‚îÄ‚îÄ‚îÄ‚îÄ‚îÄ‚îÄ‚îÄ Part 1 ‚Äì Differential Diagnosis Considerations Diagnosis 1: Biliary Colic (Symptomatic Cholelithiasis) ‚Ä¢ Supporting Findings: ‚ÄÉ‚Äì Intermittent right‚Äêsided pain with radiation to the right shoulder, a classic referral pattern from gallbladder irritation. …	0	1
5	5	**Stage 1: Initial Presentation** A 45-year-old male presents to the emergency department with intermittent right-sided back pain for 3 days. He initially thought it was from helping his son move into college last weekend. The pain occasionally radiates to his right shoulder. He reports feeling more tired than usual and had one episode of loose stool this morning. He's been taking ibuprofen with …	stage-1	Cholecystitis	o1-2024-12-17_high	Part 1 ‚Äì Differential Diagnosis Considerations Diagnosis 1: Biliary Colic (Gallstones) ‚Ä¢ Supporting Findings: ‚Äì Intermittent right-sided back pain radiating to right shoulder, a classic referral pattern for gallbladder disease. ‚Äì Mild RUQ tenderness on exam. ‚Äì Risk factors: Obesity, type 2 diabetes. ‚Äì Possible ‚Äúbloating‚Äù after meals, which can occur with gallbladder pathology. ‚Ä¢…	1	1
5	5	**Stage 1: Initial Presentation** A 45-year-old male presents to the emergency department with intermittent right-sided back pain for 3 days. He initially thought it was from helping his son move into college last weekend. The pain occasionally radiates to his right shoulder. He reports feeling more tired than usual and had one episode of loose stool this morning. He's been taking ibuprofen with …	stage-1	Cholecystitis	gemini-2.0-flash-001	Okay, here's my assessment of the case, focusing on the differential diagnosis and arriving at the most likely final diagnosis. **Part 1 ‚Äì Differential Diagnosis Considerations:** **Diagnosis 1: Acute Cholecystitis** * **Supporting Findings:** * Right upper quadrant (RUQ) tenderness. * Pain radiating to the right shoulder. * "Gassy and bloated" feeling, which can be associated with biliary coli…	1	1
5	5	**Stage 1: Initial Presentation** A 45-year-old male presents to the emergency department with intermittent right-sided back pain for 3 days. He initially thought it was from helping his son move into college last weekend. The pain occasionally radiates to his right shoulder. He reports feeling more tired than usual and had one episode of loose stool this morning. He's been taking ibuprofen with …	stage-1	Cholecystitis	gpt-4o-2024-11-20	### Part 1 ‚Äì Differential Diagnosis Considerations: #### **Diagnosis 1: Acute Cholecystitis** **Supporting Findings:** - Right upper quadrant tenderness and vague abdominal pain, which is a hallmark of gallbladder inflammation. - Pain radiating to the right shoulder, consistent with referred pain from diaphragmatic irritation. - Obesity (BMI 34) and Type 2 Diabetes are risk factors for gallblad…	1	1
6	6	**Stage 1: Initial Presentation** An 82-year-old female is brought to the emergency department by her assisted living facility staff due to increased confusion and decreased appetite over the past day. Staff notes she's been more withdrawn and refused to participate in morning activities, which is unusual for her. She has been having loose stools for 3 days, which they attributed to recent dietar…	stage-1	Diverticulitis	gemini-2.0-flash-thinking-exp-01-21	**Part 1 ‚Äì Differential Diagnosis Considerations:** **Diagnosis 1: Infectious Gastroenteritis** Supporting Findings: - Loose stools for 3 days. - Fever (37.8¬∞C). - Decreased appetite. - Mild abdominal tenderness. - Confusion (can be exacerbated by infection in elderly with dementia). - Setting of assisted living facility increases risk of infectious spread. Opposing Findings or Missing Evidenc…	0	0
6	6	**Stage 1: Initial Presentation** An 82-year-old female is brought to the emergency department by her assisted living facility staff due to increased confusion and decreased appetite over the past day. Staff notes she's been more withdrawn and refused to participate in morning activities, which is unusual for her. She has been having loose stools for 3 days, which they attributed to recent dietar…	stage-1	Diverticulitis	gemini-2.0-pro-exp-02-05	Okay, here's my assessment of the case, following the requested format: **Part 1 ‚Äì Differential Diagnosis Considerations:** - **Diagnosis 1: Infectious Gastroenteritis (e.g., *Clostridioides difficile* infection)** Supporting Findings: * Recent loose stools (3 days) * Decreased appetite * Mild abdominal tenderness * Recent initiation of docusate (stool softener), which can sometimes mask *C. di…	0	0
6	6	**Stage 1: Initial Presentation** An 82-year-old female is brought to the emergency department by her assisted living facility staff due to increased confusion and decreased appetite over the past day. Staff notes she's been more withdrawn and refused to participate in morning activities, which is unusual for her. She has been having loose stools for 3 days, which they attributed to recent dietar…	stage-1	Diverticulitis	o1-2024-12-17_medium	Part 1 ‚Äì Differential Diagnosis Considerations Diagnosis 1: Acute Diverticulitis Supporting Findings: ‚Ä¢ Advanced age and chronic constipation increase risk of diverticulosis/diverticulitis. ‚Ä¢ Tenderness in the left lower quadrant, even if mild, aligns with common diverticulitis location. ‚Ä¢ Low-grade fever (37.8¬∞C) and new confusion could reflect early infection/inflammatory process in an…	1	1
6	6	**Stage 1: Initial Presentation** An 82-year-old female is brought to the emergency department by her assisted living facility staff due to increased confusion and decreased appetite over the past day. Staff notes she's been more withdrawn and refused to participate in morning activities, which is unusual for her. She has been having loose stools for 3 days, which they attributed to recent dietar…	stage-1	Diverticulitis	claude-3-5-haiku-20241022	Part 1 ‚Äì Differential Diagnosis Considerations: Diagnosis 1: Urinary Tract Infection (UTI) Supporting Findings: - Increased confusion - Low-grade fever (37.8¬∞C) - Elderly patient - Altered mental status Opposing Findings or Missing Evidence: - No specific urinary symptoms mentioned - No dysuria or frequency reported - Lack of definitive urinalysis results Diagnosis 2: Dehydration Supporting Fi…	0	0
6	6	**Stage 1: Initial Presentation** An 82-year-old female is brought to the emergency department by her assisted living facility staff due to increased confusion and decreased appetite over the past day. Staff notes she's been more withdrawn and refused to participate in morning activities, which is unusual for her. She has been having loose stools for 3 days, which they attributed to recent dietar…	stage-1	Diverticulitis	claude-3-7-sonnet-20250219	# Differential Diagnosis for 82-Year-Old Female with Confusion and Decreased Appetite ## Part 1 ‚Äì Differential Diagnosis Considerations ### Diagnosis 1: Urinary Tract Infection (UTI) **Supporting Findings:** - Acute confusion (more than baseline dementia) - Fever (37.8¬∞C) - Advanced age (82 years old) - Female gender (higher UTI risk) - Tachycardia (HR 98) **Opposing Findings or Missing Eviden…	1	1
6	6	**Stage 1: Initial Presentation** An 82-year-old female is brought to the emergency department by her assisted living facility staff due to increased confusion and decreased appetite over the past day. Staff notes she's been more withdrawn and refused to participate in morning activities, which is unusual for her. She has been having loose stools for 3 days, which they attributed to recent dietar…	stage-1	Diverticulitis	claude-3-7-sonnet-20250219_thinking	# Complex Clinical Case Analysis ## Part 1 ‚Äì Differential Diagnosis Considerations ### Diagnosis 1: Dehydration Secondary to Diarrhea **Supporting Findings:** - Dry mucous membranes and reduced skin turgor - Cool extremities with tachycardia (98 bpm) and relative hypotension (108/65 mmHg) - 3 days of loose stools - Decreased appetite - Increased confusion from baseline (common manifestation in …	0	0
6	6	**Stage 1: Initial Presentation** An 82-year-old female is brought to the emergency department by her assisted living facility staff due to increased confusion and decreased appetite over the past day. Staff notes she's been more withdrawn and refused to participate in morning activities, which is unusual for her. She has been having loose stools for 3 days, which they attributed to recent dietar…	stage-1	Diverticulitis	o3-mini-2025-01-31_high	Below is a systematic approach to this case: ‚îÄ‚îÄ‚îÄ‚îÄ‚îÄ‚îÄ‚îÄ‚îÄ‚îÄ‚îÄ‚îÄ‚îÄ‚îÄ‚îÄ‚îÄ‚îÄ‚îÄ‚îÄ‚îÄ‚îÄ‚îÄ‚îÄ‚îÄ‚îÄ‚îÄ‚îÄ‚îÄ‚îÄ‚îÄ‚îÄ Part 1 ‚Äì Differential Diagnosis Considerations: 1. Acute Gastroenteritis with Dehydration ‚ÄÉ‚Ä¢ Supporting Findings: ‚ÄÉ‚ÄÉ‚Äì Three-day history of loose stools and decreased appetite ‚ÄÉ‚ÄÉ‚Äì Physical exam shows dry mucous membranes, reduced skin turgor, and…	0	1
6	6	**Stage 1: Initial Presentation** An 82-year-old female is brought to the emergency department by her assisted living facility staff due to increased confusion and decreased appetite over the past day. Staff notes she's been more withdrawn and refused to participate in morning activities, which is unusual for her. She has been having loose stools for 3 days, which they attributed to recent dietar…	stage-1	Diverticulitis	claude-3-5-sonnet-20241022	Part 1 ‚Äì Differential Diagnosis Considerations: Diagnosis 1: Diverticulitis Supporting Findings: - Left-sided abdominal tenderness - Recent change in bowel habits (loose stools) - Low-grade fever (37.8¬∞C) - Mild tachycardia - Age demographic (elderly) - History of chronic constipation - Recent start of docusate suggesting constipation management Opposing Findings: - Absence of significant pain…	1	1
6	6	**Stage 1: Initial Presentation** An 82-year-old female is brought to the emergency department by her assisted living facility staff due to increased confusion and decreased appetite over the past day. Staff notes she's been more withdrawn and refused to participate in morning activities, which is unusual for her. She has been having loose stools for 3 days, which they attributed to recent dietar…	stage-1	Diverticulitis	o1-2024-12-17_high	Part 1 ‚Äì Differential Diagnosis Considerations 1) Diverticulitis ‚Ä¢ Supporting Findings: ‚Äì Advanced age and known chronic constipation (risk factors for diverticulosis). ‚Äì Low-grade fever (37.8¬∞C) and mild left-sided abdominal tenderness. ‚Äì Acute change in mental status (possible delirium triggered by infection). ‚Ä¢ Opposing Findings or Missing Evidence: ‚Äì Denies overt abdominal pain…	1	1
6	6	**Stage 1: Initial Presentation** An 82-year-old female is brought to the emergency department by her assisted living facility staff due to increased confusion and decreased appetite over the past day. Staff notes she's been more withdrawn and refused to participate in morning activities, which is unusual for her. She has been having loose stools for 3 days, which they attributed to recent dietar…	stage-1	Diverticulitis	gemini-2.0-flash-001	Okay, here's my assessment of the case, structured as requested: **Part 1 ‚Äì Differential Diagnosis Considerations:** **Diagnosis 1: Acute Dehydration with Pre-renal Acute Kidney Injury (AKI) and Exacerbation of Dementia** * **Supporting Findings:** * Increased confusion and decreased appetite (common in elderly with dehydration). * Loose stools for 3 days (fluid loss). * Dry mucous membranes, r…	0	0
6	6	**Stage 1: Initial Presentation** An 82-year-old female is brought to the emergency department by her assisted living facility staff due to increased confusion and decreased appetite over the past day. Staff notes she's been more withdrawn and refused to participate in morning activities, which is unusual for her. She has been having loose stools for 3 days, which they attributed to recent dietar…	stage-1	Diverticulitis	gpt-4o-2024-11-20	### Part 1 ‚Äì Differential Diagnosis Considerations: #### **Diagnosis 1: Dehydration with Electrolyte Imbalance** **Supporting Findings:** - History of 3 days of loose stools, leading to potential fluid and electrolyte loss. - Dry mucous membranes and reduced skin turgor, consistent with dehydration. - Mild confusion and lethargy, which can result from dehydration and electrolyte disturbances. -…	0	0
6	6	**Stage 1: Initial Presentation** An 82-year-old female is brought to the emergency department by her assisted living facility staff due to increased confusion and decreased appetite over the past day. Staff notes she's been more withdrawn and refused to participate in morning activities, which is unusual for her. She has been having loose stools for 3 days, which they attributed to recent dietar…	stage-1	Diverticulitis	o3-mini-2025-01-31_medium	Part 1 ‚Äì Differential Diagnosis Considerations: Diagnosis 1: Acute Diverticulitis ‚Ä¢ Supporting Findings: ‚ÄÉ‚Äì Elderly patient with left lower quadrant (and left upper quadrant) tenderness on palpation. ‚ÄÉ‚Äì Subtle signs of systemic inflammation (mild fever, confusion) commonly seen in older patients with diverticulitis. ‚ÄÉ‚Äì Loose stools may indicate altered bowel activity in the settin…	1	1
7	7	**Stage 1: Initial Presentation** A 31-year-old female presents to her primary care physician with complaints of "feeling more tired than usual" for the past week. She recently started working from home and attributes her fatigue to poor sleep habits and "sitting too much." She mentions occasional "heart flutters" and feeling more breathless doing laundry. She has been taking over-the-counter ene…	stage-1	Pulmonary Embolism	gemini-2.0-flash-001	Okay, here's my approach to the differential diagnosis and final diagnosis for this case: **Part 1 ‚Äì Differential Diagnosis Considerations:** **Diagnosis 1: Pulmonary Embolism (PE)** *Supporting Findings:* * Tachycardia (HR 103 bpm) * Breathlessness with exertion * Oxygen saturation 94% on room air * Family history of Factor V Leiden mutation (increased risk of hypercoagulability) * Recent init…	1	1
7	7	**Stage 1: Initial Presentation** A 31-year-old female presents to her primary care physician with complaints of "feeling more tired than usual" for the past week. She recently started working from home and attributes her fatigue to poor sleep habits and "sitting too much." She mentions occasional "heart flutters" and feeling more breathless doing laundry. She has been taking over-the-counter ene…	stage-1	Pulmonary Embolism	claude-3-5-haiku-20241022	Part 1 ‚Äì Differential Diagnosis Considerations: Diagnosis 1: Pulmonary Embolism (PE) Supporting Findings: - Tachycardia (103 bpm) - Breathlessness with minimal exertion - Family history of Factor V Leiden mutation - Reduced oxygen saturation (94%) - Recent sedentary lifestyle (work from home) - Oral contraceptive use (increased thrombosis risk) Opposing Findings: - No leg swelling - No chest pa…	1	1
7	7	**Stage 1: Initial Presentation** A 31-year-old female presents to her primary care physician with complaints of "feeling more tired than usual" for the past week. She recently started working from home and attributes her fatigue to poor sleep habits and "sitting too much." She mentions occasional "heart flutters" and feeling more breathless doing laundry. She has been taking over-the-counter ene…	stage-1	Pulmonary Embolism	o1-2024-12-17_medium	Part 1 ‚Äì Differential Diagnosis Considerations 1) Pulmonary Embolism (PE) Supporting Findings: ‚Ä¢ Recent start of combined oral contraceptives (3 months ago) in a female patient, increasing risk of venous thromboembolism. ‚Ä¢ Possible hereditary predisposition (mother with Factor V Leiden mutation). ‚Ä¢ Tachycardia (heart rate 103 bpm) and mild breathlessness on exertion. ‚Ä¢ Slight decrease i…	1	1
7	7	**Stage 1: Initial Presentation** A 31-year-old female presents to her primary care physician with complaints of "feeling more tired than usual" for the past week. She recently started working from home and attributes her fatigue to poor sleep habits and "sitting too much." She mentions occasional "heart flutters" and feeling more breathless doing laundry. She has been taking over-the-counter ene…	stage-1	Pulmonary Embolism	claude-3-7-sonnet-20250219_thinking	# Complex Clinical Case Analysis ## Part 1 ‚Äì Differential Diagnosis Considerations ### Diagnosis 1: Pulmonary Embolism (PE) **Supporting Findings:** - Fatigue with recent onset - Exertional dyspnea (breathlessness doing laundry) - Palpitations ("heart flutters") - Tachycardia (HR 103) - Borderline hypoxemia (O2 sat 94%) - Combined oral contraceptive use (started 3 months ago) - significant risk…	1	1
7	7	**Stage 1: Initial Presentation** A 31-year-old female presents to her primary care physician with complaints of "feeling more tired than usual" for the past week. She recently started working from home and attributes her fatigue to poor sleep habits and "sitting too much." She mentions occasional "heart flutters" and feeling more breathless doing laundry. She has been taking over-the-counter ene…	stage-1	Pulmonary Embolism	o3-mini-2025-01-31_medium	Part 1 ‚Äì Differential Diagnosis Considerations: 1. Caffeine/Energy Supplement‚ÄìInduced Tachycardia ‚ÄÉ‚Ä¢ Supporting Findings: ‚ÄÉ‚ÄÉ‚Äì Increased intake of caffeine supplements and coffee. ‚ÄÉ‚ÄÉ‚Äì Presence of tachycardia (heart rate of 103/min) and palpitations (‚Äúheart flutters‚Äù). ‚ÄÉ‚ÄÉ‚Äì Symptoms of fatigue that may reflect disrupted sleep or overstimulation. ‚ÄÉ‚Ä¢ Opposing Findings…	0	0
7	7	**Stage 1: Initial Presentation** A 31-year-old female presents to her primary care physician with complaints of "feeling more tired than usual" for the past week. She recently started working from home and attributes her fatigue to poor sleep habits and "sitting too much." She mentions occasional "heart flutters" and feeling more breathless doing laundry. She has been taking over-the-counter ene…	stage-1	Pulmonary Embolism	gemini-2.0-flash-thinking-exp-01-21	Part 1 ‚Äì Differential Diagnosis Considerations: - Diagnosis 1: Pulmonary Embolism (PE) Supporting Findings: - New onset breathlessness and fatigue. - Heart palpitations (can be associated with anxiety and tachycardia in PE). - Tachycardia (HR 103). - Reduced oxygen saturation (94% on room air). - Use of combined oral contraceptives (increased risk of venous thromboembolism). - Family history of…	1	1
7	7	**Stage 1: Initial Presentation** A 31-year-old female presents to her primary care physician with complaints of "feeling more tired than usual" for the past week. She recently started working from home and attributes her fatigue to poor sleep habits and "sitting too much." She mentions occasional "heart flutters" and feeling more breathless doing laundry. She has been taking over-the-counter ene…	stage-1	Pulmonary Embolism	gemini-2.0-pro-exp-02-05	Here's a breakdown of the differential diagnosis and final diagnosis for this case: **Part 1 ‚Äì Differential Diagnosis Considerations** - **Diagnosis 1: Pulmonary Embolism (PE)** **Supporting Findings:** * Recent initiation of combined oral contraceptive (COC): COCs increase the risk of thromboembolic events. * Family history of Factor V Leiden mutation in her mother: This is a significant risk …	1	1
7	7	**Stage 1: Initial Presentation** A 31-year-old female presents to her primary care physician with complaints of "feeling more tired than usual" for the past week. She recently started working from home and attributes her fatigue to poor sleep habits and "sitting too much." She mentions occasional "heart flutters" and feeling more breathless doing laundry. She has been taking over-the-counter ene…	stage-1	Pulmonary Embolism	claude-3-7-sonnet-20250219	# Part 1 ‚Äì Differential Diagnosis Considerations ## Diagnosis 1: Pulmonary Embolism (PE) **Supporting Findings:** - Fatigue and breathlessness with mild exertion (doing laundry) - Tachycardia (HR 103) - Mild hypoxemia (O2 sat 94% on room air) - "Heart flutters" suggesting palpitations - Recent oral contraceptive use (started 3 months ago) - known risk factor - Family history of Factor V Leiden …	1	1
7	7	**Stage 1: Initial Presentation** A 31-year-old female presents to her primary care physician with complaints of "feeling more tired than usual" for the past week. She recently started working from home and attributes her fatigue to poor sleep habits and "sitting too much." She mentions occasional "heart flutters" and feeling more breathless doing laundry. She has been taking over-the-counter ene…	stage-1	Pulmonary Embolism	claude-3-5-sonnet-20241022	Part 1 ‚Äì Differential Diagnosis Considerations: Diagnosis 1: Pulmonary Embolism (PE) Supporting Findings: - Recent oral contraceptive use (risk factor) - Family history of Factor V Leiden mutation - Tachycardia (HR 103) - Shortness of breath with activity - Mild hypoxia (O2 sat 94%) - Sedentary behavior (working from home) Opposing Findings: - No leg swelling or tenderness - No chest pain repor…	1	1
7	7	**Stage 1: Initial Presentation** A 31-year-old female presents to her primary care physician with complaints of "feeling more tired than usual" for the past week. She recently started working from home and attributes her fatigue to poor sleep habits and "sitting too much." She mentions occasional "heart flutters" and feeling more breathless doing laundry. She has been taking over-the-counter ene…	stage-1	Pulmonary Embolism	o1-2024-12-17_high	Part 1 ‚Äì Differential Diagnosis Considerations Diagnosis 1: Pulmonary Embolism (PE) ‚Ä¢ Supporting Findings: ‚Äì Tachycardia (HR 103) without clear alternative cause ‚Äì Mild shortness of breath on exertion (‚Äúfeeling breathless doing laundry‚Äù) ‚Äì Use of combined oral contraceptive started 3 months ago, plus family history of Factor V Leiden (increased VTE risk) ‚Äì Slightly decreased oxyge…	1	1
7	7	**Stage 1: Initial Presentation** A 31-year-old female presents to her primary care physician with complaints of "feeling more tired than usual" for the past week. She recently started working from home and attributes her fatigue to poor sleep habits and "sitting too much." She mentions occasional "heart flutters" and feeling more breathless doing laundry. She has been taking over-the-counter ene…	stage-1	Pulmonary Embolism	gpt-4o-2024-11-20	### Part 1 ‚Äì Differential Diagnosis Considerations: #### Diagnosis 1: **Pulmonary Embolism (PE)** - **Supporting Findings:** - Tachycardia (HR 103 bpm) and mild hypoxemia (SpO‚ÇÇ 94% on room air), which are common in PE. - Breathlessness with mild exertion (e.g., doing laundry). - Combined oral contraceptive use, which increases the risk of venous thromboembolism. - Family history of Factor V L…	1	1
7	7	**Stage 1: Initial Presentation** A 31-year-old female presents to her primary care physician with complaints of "feeling more tired than usual" for the past week. She recently started working from home and attributes her fatigue to poor sleep habits and "sitting too much." She mentions occasional "heart flutters" and feeling more breathless doing laundry. She has been taking over-the-counter ene…	stage-1	Pulmonary Embolism	o3-mini-2025-01-31_high	Part 1 ‚Äì Differential Diagnosis Considerations 1. Caffeine/Energy Supplement‚ÄìInduced Sympathetic Overactivity ‚ÄÉ‚Ä¢ Supporting Findings: ‚ÄÉ‚ÄÉ‚Äì Recent increase in over‚Äêthe‚Äêcounter energy supplements and coffee intake. ‚ÄÉ‚ÄÉ‚Äì Complaints of ‚Äúheart flutters‚Äù and tachycardia (heart rate 103 bpm) are consistent with sympathetic stimulation. ‚ÄÉ‚ÄÉ‚Äì Fatigue potentially related to p…	0	1
8	8	**Stage 1: Initial Presentation** A 34-year-old female presents to ED complaining of right ankle "soreness" for the past 4 days. She initially attributed it to wearing new shoes at a wedding where she was a bridesmaid last weekend. She notes mild swelling but denies any trauma. Today, she felt a "cramping sensation" in her right calf while driving. She takes frequent breaks at her desk job to str…	stage-1	Deep Vein Thrombosis	o1-2024-12-17_medium	Part 1 ‚Äì Differential Diagnosis Considerations Diagnosis 1: Deep Vein Thrombosis (DVT) ‚Ä¢ Supporting Findings: ‚Äì Combined oral contraceptive use (prothrombotic risk) ‚Äì Recent COVID-19 infection (hypercoagulable state) ‚Äì Family history suggestive of a hereditary thrombophilia (Factor V Leiden in sister) ‚Äì Mild ankle swelling and calf ‚Äúcramping‚Äù sensation ‚Äì Sedentary job, possible …	1	1
8	8	**Stage 1: Initial Presentation** A 34-year-old female presents to ED complaining of right ankle "soreness" for the past 4 days. She initially attributed it to wearing new shoes at a wedding where she was a bridesmaid last weekend. She notes mild swelling but denies any trauma. Today, she felt a "cramping sensation" in her right calf while driving. She takes frequent breaks at her desk job to str…	stage-1	Deep Vein Thrombosis	gemini-2.0-pro-exp-02-05	Here's a breakdown of the case, following the requested format: **Part 1 ‚Äì Differential Diagnosis Considerations** - **Diagnosis 1: Deep Vein Thrombosis (DVT)** Supporting Findings: * Right ankle soreness and swelling. * "Cramping sensation" in the right calf. * Recent initiation of combined oral contraceptive (COC), a known risk factor. * Recent COVID-19 infection, another risk factor for hype…	1	1
8	8	**Stage 1: Initial Presentation** A 34-year-old female presents to ED complaining of right ankle "soreness" for the past 4 days. She initially attributed it to wearing new shoes at a wedding where she was a bridesmaid last weekend. She notes mild swelling but denies any trauma. Today, she felt a "cramping sensation" in her right calf while driving. She takes frequent breaks at her desk job to str…	stage-1	Deep Vein Thrombosis	gemini-2.0-flash-thinking-exp-01-21	Part 1 ‚Äì Differential Diagnosis Considerations: - Diagnosis 1: Deep Vein Thrombosis (DVT) Supporting Findings: - Right calf cramping sensation, which can be a symptom of DVT. - Right ankle swelling, although subtle, can be associated with DVT. - Recent initiation of combined oral contraceptives (OCPs) 3 months ago, which increases the risk of venous thromboembolism (VTE). - Recent COVID-19 infe…	1	1
8	8	**Stage 1: Initial Presentation** A 34-year-old female presents to ED complaining of right ankle "soreness" for the past 4 days. She initially attributed it to wearing new shoes at a wedding where she was a bridesmaid last weekend. She notes mild swelling but denies any trauma. Today, she felt a "cramping sensation" in her right calf while driving. She takes frequent breaks at her desk job to str…	stage-1	Deep Vein Thrombosis	claude-3-7-sonnet-20250219_thinking	# Clinical Vignette Analysis ## Part 1 ‚Äì Differential Diagnosis Considerations ### Diagnosis 1: Deep Vein Thrombosis (DVT) **Supporting Findings:** - Unilateral right ankle soreness progressing to calf cramping - Subtle right ankle swelling - Multiple risk factors: combined oral contraceptive (started 3 months ago), recent COVID-19 infection (6 weeks ago), positive family history (mother with b…	1	1
8	8	**Stage 1: Initial Presentation** A 34-year-old female presents to ED complaining of right ankle "soreness" for the past 4 days. She initially attributed it to wearing new shoes at a wedding where she was a bridesmaid last weekend. She notes mild swelling but denies any trauma. Today, she felt a "cramping sensation" in her right calf while driving. She takes frequent breaks at her desk job to str…	stage-1	Deep Vein Thrombosis	gemini-2.0-flash-001	Okay, here's my assessment of the case, focusing on the differential diagnosis and leading to the most likely final diagnosis. **Part 1 ‚Äì Differential Diagnosis Considerations:** **Diagnosis 1: Deep Vein Thrombosis (DVT)** * **Supporting Findings:** * Right ankle soreness and mild swelling. * Calf cramping sensation. * Prolonged sitting due to desk job. * Recent initiation of combined oral cont…	1	1
8	8	**Stage 1: Initial Presentation** A 34-year-old female presents to ED complaining of right ankle "soreness" for the past 4 days. She initially attributed it to wearing new shoes at a wedding where she was a bridesmaid last weekend. She notes mild swelling but denies any trauma. Today, she felt a "cramping sensation" in her right calf while driving. She takes frequent breaks at her desk job to str…	stage-1	Deep Vein Thrombosis	claude-3-7-sonnet-20250219	# Part 1 ‚Äì Differential Diagnosis Considerations ## Diagnosis 1: Deep Vein Thrombosis (DVT) **Supporting Findings:** - Right calf cramping sensation - Mild ankle swelling - Family history of thrombophilia (sister with Factor V Leiden mutation) - Mother with history of blood clot during pregnancy - Recent COVID-19 infection (6 weeks ago) - known to increase thrombotic risk - Combined oral contra…	1	1
8	8	**Stage 1: Initial Presentation** A 34-year-old female presents to ED complaining of right ankle "soreness" for the past 4 days. She initially attributed it to wearing new shoes at a wedding where she was a bridesmaid last weekend. She notes mild swelling but denies any trauma. Today, she felt a "cramping sensation" in her right calf while driving. She takes frequent breaks at her desk job to str…	stage-1	Deep Vein Thrombosis	gpt-4o-2024-11-20	### Part 1 ‚Äì Differential Diagnosis Considerations: #### **Diagnosis 1: Deep Vein Thrombosis (DVT)** **Supporting Findings:** - **Risk factors for thrombosis:** Recent COVID-19 infection (prothrombotic state), combined oral contraceptive use (estrogen increases clot risk), family history of thrombophilia (Factor V Leiden mutation in sister), sedentary work environment (graphic designer working …	1	1
8	8	**Stage 1: Initial Presentation** A 34-year-old female presents to ED complaining of right ankle "soreness" for the past 4 days. She initially attributed it to wearing new shoes at a wedding where she was a bridesmaid last weekend. She notes mild swelling but denies any trauma. Today, she felt a "cramping sensation" in her right calf while driving. She takes frequent breaks at her desk job to str…	stage-1	Deep Vein Thrombosis	o3-mini-2025-01-31_high	Part 1 ‚Äì Differential Diagnosis Considerations: Diagnosis 1: Deep Venous Thrombosis (DVT) ‚Ä¢ Supporting Findings: ‚ÄÉ‚Äì Risk factors: Combined oral contraceptive use, recent COVID-19 infection, and a family history of thrombophilia. ‚ÄÉ‚Äì Symptoms: A cramping sensation in the right calf and subtle ankle swelling. ‚ÄÉ‚Äì Lifestyle: Prolonged sitting (desk job) may contribute to venous stasis.…	1	1
8	8	**Stage 1: Initial Presentation** A 34-year-old female presents to ED complaining of right ankle "soreness" for the past 4 days. She initially attributed it to wearing new shoes at a wedding where she was a bridesmaid last weekend. She notes mild swelling but denies any trauma. Today, she felt a "cramping sensation" in her right calf while driving. She takes frequent breaks at her desk job to str…	stage-1	Deep Vein Thrombosis	claude-3-5-haiku-20241022	Part 1 ‚Äì Differential Diagnosis Considerations: Diagnosis 1: Deep Vein Thrombosis (DVT) Supporting Findings: - Recent COVID-19 infection (hypercoagulable state) - Combined oral contraceptive use - Family history of thrombosis (sister with Factor V Leiden) - Calf cramping - Subtle ankle swelling - Prolonged sedentary work environment Opposing Findings or Missing Evidence: - Negative Homan's sign…	1	1
8	8	**Stage 1: Initial Presentation** A 34-year-old female presents to ED complaining of right ankle "soreness" for the past 4 days. She initially attributed it to wearing new shoes at a wedding where she was a bridesmaid last weekend. She notes mild swelling but denies any trauma. Today, she felt a "cramping sensation" in her right calf while driving. She takes frequent breaks at her desk job to str…	stage-1	Deep Vein Thrombosis	claude-3-5-sonnet-20241022	Part 1 ‚Äì Differential Diagnosis Considerations: 1. Deep Vein Thrombosis (DVT) Supporting Findings: - Family history of Factor V Leiden and maternal thrombosis - Recent COVID-19 infection (prothrombotic state) - Combined oral contraceptive use - Calf cramping and ankle swelling - Multiple risk factors (OCPs, recent COVID, possible genetic predisposition) Opposing Findings: - Negative Homan's sig…	1	1
8	8	**Stage 1: Initial Presentation** A 34-year-old female presents to ED complaining of right ankle "soreness" for the past 4 days. She initially attributed it to wearing new shoes at a wedding where she was a bridesmaid last weekend. She notes mild swelling but denies any trauma. Today, she felt a "cramping sensation" in her right calf while driving. She takes frequent breaks at her desk job to str…	stage-1	Deep Vein Thrombosis	o1-2024-12-17_high	Part 1 ‚Äì Differential Diagnosis Considerations 1) Deep Vein Thrombosis (DVT) ‚Ä¢ Supporting Findings: ‚Äì Multiple risk factors: combined oral contraceptives, recent COVID-19 infection, possible inherited thrombophilia (mother‚Äôs ‚Äúblood clot,‚Äù sister with Factor V Leiden) ‚Äì Mild unilateral ankle swelling and calf ‚Äúcramping‚Äù ‚Äì Sedentary job (remote graphic designer) increases risk o…	1	1
8	8	**Stage 1: Initial Presentation** A 34-year-old female presents to ED complaining of right ankle "soreness" for the past 4 days. She initially attributed it to wearing new shoes at a wedding where she was a bridesmaid last weekend. She notes mild swelling but denies any trauma. Today, she felt a "cramping sensation" in her right calf while driving. She takes frequent breaks at her desk job to str…	stage-1	Deep Vein Thrombosis	o3-mini-2025-01-31_medium	Part 1 ‚Äì Differential Diagnosis Considerations: Diagnosis 1: Deep Vein Thrombosis (DVT) ‚Ä¢ Supporting Findings: ‚ÄÉ‚Äì Risk factors: Use of a combined oral contraceptive, recent COVID-19 infection (a prothrombotic state), and a family history suggestive of hypercoagulability (sister with Factor V Leiden and maternal history of clot during pregnancy). ‚ÄÉ‚Äì Symptom: A ‚Äúcramping sensation‚Äù …	1	1
9	9	**Stage 1: Initial Presentation** A 19-year-old female college student presents to ED with persistent throat clearing and dry cough for the past week. She reports feeling more tired than usual and has mild chest "heaviness" when walking to classes. She attributes symptoms to ongoing construction dust in her dorm and recent stress from midterms. Denies fever, wheezing, or shortness of breath at re…	stage-1	Acute Asthma	o3-mini-2025-01-31_medium	Below is the systematic evaluation: ‚îÄ‚îÄ‚îÄ‚îÄ‚îÄ‚îÄ‚îÄ‚îÄ‚îÄ‚îÄ‚îÄ‚îÄ‚îÄ‚îÄ‚îÄ‚îÄ‚îÄ‚îÄ‚îÄ‚îÄ‚îÄ‚îÄ‚îÄ‚îÄ‚îÄ‚îÄ‚îÄ‚îÄ‚îÄ‚îÄ Part 1 ‚Äì Differential Diagnosis Considerations Diagnosis 1: Mild Asthma Exacerbation ‚Ä¢ Supporting Findings: ‚ÄÉ‚Äì History of childhood asthma (even if quiescent for several years) suggests vulnerability. ‚ÄÉ‚Äì Presence of end‚Äêexpiratory wheezing on exam. ‚ÄÉ‚Äì Ch…	1	1
9	9	**Stage 1: Initial Presentation** A 19-year-old female college student presents to ED with persistent throat clearing and dry cough for the past week. She reports feeling more tired than usual and has mild chest "heaviness" when walking to classes. She attributes symptoms to ongoing construction dust in her dorm and recent stress from midterms. Denies fever, wheezing, or shortness of breath at re…	stage-1	Acute Asthma	claude-3-7-sonnet-20250219	# Differential Diagnosis for 19-year-old Female with Cough and Chest Heaviness ## Part 1 ‚Äì Differential Diagnosis Considerations ### Diagnosis 1: Asthma Exacerbation **Supporting Findings:** - History of childhood asthma - End-expiratory wheezing on examination - Chest "heaviness" with exertion - Persistent throat clearing and dry cough - Tachycardia (HR 98) - Mild tachypnea (RR 20) - Known all…	1	1
9	9	**Stage 1: Initial Presentation** A 19-year-old female college student presents to ED with persistent throat clearing and dry cough for the past week. She reports feeling more tired than usual and has mild chest "heaviness" when walking to classes. She attributes symptoms to ongoing construction dust in her dorm and recent stress from midterms. Denies fever, wheezing, or shortness of breath at re…	stage-1	Acute Asthma	claude-3-5-sonnet-20241022	Part 1 ‚Äì Differential Diagnosis Considerations: Diagnosis 1: Vaping-Associated Lung Injury (EVALI) Supporting Findings: - Recent onset vaping (2 months) - Progressive respiratory symptoms - Fatigue and chest heaviness - Mild hypoxia (95% on room air) - Age demographic matches typical EVALI cases - Tachycardia - End-expiratory wheezing Opposing Findings: - No fever - Relatively mild symptoms com…	1	1
9	9	**Stage 1: Initial Presentation** A 19-year-old female college student presents to ED with persistent throat clearing and dry cough for the past week. She reports feeling more tired than usual and has mild chest "heaviness" when walking to classes. She attributes symptoms to ongoing construction dust in her dorm and recent stress from midterms. Denies fever, wheezing, or shortness of breath at re…	stage-1	Acute Asthma	gemini-2.0-flash-thinking-exp-01-21	Part 1 ‚Äì Differential Diagnosis Considerations: - Diagnosis 1: Asthma Exacerbation Supporting Findings: - Past medical history of childhood asthma. - End-expiratory wheezing on auscultation. - Mild chest heaviness, which can be a symptom of asthma. - Throat clearing and cough can be associated with asthma. Opposing Findings or Missing Evidence: - Patient denies shortness of breath at rest, whic…	1	1
9	9	**Stage 1: Initial Presentation** A 19-year-old female college student presents to ED with persistent throat clearing and dry cough for the past week. She reports feeling more tired than usual and has mild chest "heaviness" when walking to classes. She attributes symptoms to ongoing construction dust in her dorm and recent stress from midterms. Denies fever, wheezing, or shortness of breath at re…	stage-1	Acute Asthma	gemini-2.0-pro-exp-02-05	Here's a breakdown of the differential diagnosis and the most likely final diagnosis: **Part 1 ‚Äì Differential Diagnosis Considerations:** - **Diagnosis 1: Asthma Exacerbation** Supporting Findings: - History of childhood asthma. - End-expiratory wheezing on exam. - Cough, chest "heaviness". - Tachypnea, Tachycardia. - Mild hypoxia (95% O2 sat). - Recent exposure to potential triggers (construct…	1	1
9	9	**Stage 1: Initial Presentation** A 19-year-old female college student presents to ED with persistent throat clearing and dry cough for the past week. She reports feeling more tired than usual and has mild chest "heaviness" when walking to classes. She attributes symptoms to ongoing construction dust in her dorm and recent stress from midterms. Denies fever, wheezing, or shortness of breath at re…	stage-1	Acute Asthma	o3-mini-2025-01-31_high	Below is a systematic analysis of the case. ‚îÄ‚îÄ‚îÄ‚îÄ‚îÄ‚îÄ‚îÄ‚îÄ‚îÄ‚îÄ‚îÄ‚îÄ‚îÄ‚îÄ‚îÄ‚îÄ‚îÄ‚îÄ‚îÄ‚îÄ‚îÄ‚îÄ‚îÄ‚îÄ‚îÄ‚îÄ‚îÄ‚îÄ‚îÄ Part 1 ‚Äì Differential Diagnosis Considerations: 1. Asthma Exacerbation (Allergic/Irritant Trigger) ‚ÄÉ‚Ä¢ Supporting Findings: ‚ÄÉ‚ÄÉ‚Äì History of childhood asthma (even if quiescent, underlying airway hyperreactivity remains) ‚ÄÉ‚ÄÉ‚Äì Current complaint of dry co…	1	1
9	9	**Stage 1: Initial Presentation** A 19-year-old female college student presents to ED with persistent throat clearing and dry cough for the past week. She reports feeling more tired than usual and has mild chest "heaviness" when walking to classes. She attributes symptoms to ongoing construction dust in her dorm and recent stress from midterms. Denies fever, wheezing, or shortness of breath at re…	stage-1	Acute Asthma	o1-2024-12-17_high	Part 1 ‚Äì Differential Diagnosis Considerations 1) Mild Asthma Exacerbation ‚Ä¢ Supporting Findings: ‚Äì History of childhood asthma, though ‚Äúinactive‚Äù since age 12. ‚Äì End-expiratory wheezing on exam. ‚Äì Recent exposure to potential triggers (vaping, cat allergen, construction dust). ‚Äì Mild chest heaviness with activity. ‚Ä¢ Opposing Findings or Missing Evidence: ‚Äì No overt shortness …	1	1
9	9	**Stage 1: Initial Presentation** A 19-year-old female college student presents to ED with persistent throat clearing and dry cough for the past week. She reports feeling more tired than usual and has mild chest "heaviness" when walking to classes. She attributes symptoms to ongoing construction dust in her dorm and recent stress from midterms. Denies fever, wheezing, or shortness of breath at re…	stage-1	Acute Asthma	claude-3-5-haiku-20241022	Part 1 ‚Äì Differential Diagnosis Considerations: Diagnosis 1: Reactive Airway Disease/Vaping-Induced Lung Injury Supporting Findings: - Recent vaping habit (2 months) - History of childhood asthma - End-expiratory wheezing - Chest heaviness - Persistent cough - Mild tachycardia - Decreased oxygen saturation (95%) Opposing Findings: - No acute respiratory distress - No fever - No significant shor…	1	1
9	9	**Stage 1: Initial Presentation** A 19-year-old female college student presents to ED with persistent throat clearing and dry cough for the past week. She reports feeling more tired than usual and has mild chest "heaviness" when walking to classes. She attributes symptoms to ongoing construction dust in her dorm and recent stress from midterms. Denies fever, wheezing, or shortness of breath at re…	stage-1	Acute Asthma	claude-3-7-sonnet-20250219_thinking	# Differential Diagnosis for 19-year-old Female with Cough and Chest Symptoms ## Part 1 ‚Äì Differential Diagnosis Considerations: ### Diagnosis 1: Asthma Exacerbation **Supporting Findings:** - History of childhood asthma - End-expiratory wheezing on examination - Chest "heaviness" with exertion - Multiple potential triggers: vaping, cat exposure despite known allergy, construction dust - Mild t…	1	1
9	9	**Stage 1: Initial Presentation** A 19-year-old female college student presents to ED with persistent throat clearing and dry cough for the past week. She reports feeling more tired than usual and has mild chest "heaviness" when walking to classes. She attributes symptoms to ongoing construction dust in her dorm and recent stress from midterms. Denies fever, wheezing, or shortness of breath at re…	stage-1	Acute Asthma	o1-2024-12-17_medium	Part 1 ‚Äì Differential Diagnosis Considerations 1) Mild Asthma Exacerbation (Possibly Triggered by Allergies or Vaping) ‚Ä¢ Supporting Findings: ‚Äì History of childhood asthma, now with end-expiratory wheezing ‚Äì Mild chest heaviness on exertion ‚Äì Known triggers: dust, cat allergen, vaping ‚Äì Seasonal allergies and mild rhinorrhea ‚Ä¢ Opposing Findings or Missing Evidence: ‚Äì No recent act…	1	1
9	9	**Stage 1: Initial Presentation** A 19-year-old female college student presents to ED with persistent throat clearing and dry cough for the past week. She reports feeling more tired than usual and has mild chest "heaviness" when walking to classes. She attributes symptoms to ongoing construction dust in her dorm and recent stress from midterms. Denies fever, wheezing, or shortness of breath at re…	stage-1	Acute Asthma	gpt-4o-2024-11-20	### Part 1 ‚Äì Differential Diagnosis Considerations: #### **Diagnosis 1: Reactive Airway Disease Exacerbation (e.g., Asthma)** **Supporting Findings:** - History of childhood asthma, suggesting predisposition to airway hyperreactivity. - End-expiratory wheezing on exam, indicative of bronchospasm. - Persistent dry cough and throat clearing, common asthma symptoms. - Recent exposure to potential …	1	1
9	9	**Stage 1: Initial Presentation** A 19-year-old female college student presents to ED with persistent throat clearing and dry cough for the past week. She reports feeling more tired than usual and has mild chest "heaviness" when walking to classes. She attributes symptoms to ongoing construction dust in her dorm and recent stress from midterms. Denies fever, wheezing, or shortness of breath at re…	stage-1	Acute Asthma	gemini-2.0-flash-001	Okay, here's my approach to the differential diagnosis for this case, followed by my final diagnosis. **Part 1 ‚Äì Differential Diagnosis Considerations:** **Diagnosis 1: Reactive Airways Dysfunction Syndrome (RADS) / Vaping-Associated Lung Injury (EVALI)** * **Supporting Findings:** * New vaping habit (2 months) is a significant risk factor for EVALI. * Dry cough, chest heaviness, and end-expira…	1	1
10	10	**Stage 1: Initial Presentation** A 62-year-old female is brought to the ED by her neighbor due to feeling "more tired than usual" over the past week. She's been using her rescue inhaler more frequently but attributes this to recent wildfires in the area. She's been sleeping more, eating less, and today noticed her ankles look "puffy." Denies fever but mentions her cough seems "different" - less …	stage-1	COPD exacerbation, new onset atrial fibrillation, right heart failure	o1-2024-12-17_high	Part 1 ‚Äì Differential Diagnosis Considerations Diagnosis 1: Acute Decompensated Heart Failure ‚Ä¢ Supporting Findings: ‚Äì Signs of volume overload (JVD, 2+ bilateral edema, 3 kg weight gain) ‚Äì S3 gallop, which often indicates fluid overload/ventricular dysfunction ‚Äì Irregular cardiac rhythm may suggest atrial fibrillation contributing to heart failure ‚Äì Increased fatigue and dyspnea on m…	1	1
10	10	**Stage 1: Initial Presentation** A 62-year-old female is brought to the ED by her neighbor due to feeling "more tired than usual" over the past week. She's been using her rescue inhaler more frequently but attributes this to recent wildfires in the area. She's been sleeping more, eating less, and today noticed her ankles look "puffy." Denies fever but mentions her cough seems "different" - less …	stage-1	COPD exacerbation, new onset atrial fibrillation, right heart failure	o3-mini-2025-01-31_medium	Part 1 ‚Äì Differential Diagnosis Considerations: Diagnosis 1: Acute Decompensated Heart Failure (Systolic) ‚Ä¢ Supporting Findings: ‚ÄÉ‚Äì New onset bilateral ankle edema and rapid weight gain (3kg increase), suggesting fluid overload. ‚ÄÉ‚Äì Cardiovascular exam reveals an irregular rhythm, jugular venous distension (JVD), and an S3 gallop, which are classic markers of systolic dysfunction and v…	1	1
10	10	**Stage 1: Initial Presentation** A 62-year-old female is brought to the ED by her neighbor due to feeling "more tired than usual" over the past week. She's been using her rescue inhaler more frequently but attributes this to recent wildfires in the area. She's been sleeping more, eating less, and today noticed her ankles look "puffy." Denies fever but mentions her cough seems "different" - less …	stage-1	COPD exacerbation, new onset atrial fibrillation, right heart failure	claude-3-7-sonnet-20250219	# Differential Diagnosis for 62-year-old Female with Fatigue, Dyspnea, and Edema ## Part 1 ‚Äì Differential Diagnosis Considerations ### Diagnosis 1: Acute COPD Exacerbation **Supporting Findings:** - Known 20-year COPD history - Increased use of rescue inhaler - Respiratory rate 24 breaths/minute - Oxygen saturation 88% on room air - Accessory muscle use - Decreased breath sounds with expiratory…	1	1
10	10	**Stage 1: Initial Presentation** A 62-year-old female is brought to the ED by her neighbor due to feeling "more tired than usual" over the past week. She's been using her rescue inhaler more frequently but attributes this to recent wildfires in the area. She's been sleeping more, eating less, and today noticed her ankles look "puffy." Denies fever but mentions her cough seems "different" - less …	stage-1	COPD exacerbation, new onset atrial fibrillation, right heart failure	gpt-4o-2024-11-20	### Part 1 ‚Äì Differential Diagnosis Considerations: #### **Diagnosis 1: Acute Exacerbation of COPD (AECOPD)** **Supporting Findings:** - History of COPD with increased use of rescue inhaler. - Symptoms of dyspnea, fatigue, and cough (albeit less productive than usual). - Physical exam findings: accessory muscle use, expiratory wheezing, prolonged expiration, and decreased breath sounds. - Envir…	1	1
10	10	**Stage 1: Initial Presentation** A 62-year-old female is brought to the ED by her neighbor due to feeling "more tired than usual" over the past week. She's been using her rescue inhaler more frequently but attributes this to recent wildfires in the area. She's been sleeping more, eating less, and today noticed her ankles look "puffy." Denies fever but mentions her cough seems "different" - less …	stage-1	COPD exacerbation, new onset atrial fibrillation, right heart failure	gemini-2.0-pro-exp-02-05	Okay, here's my assessment of the case, structured as requested: **Part 1 ‚Äì Differential Diagnosis Considerations** - **Diagnosis 1: Acute Exacerbation of COPD (AECOPD)** **Supporting Findings:** * Increased use of rescue inhaler. * Worsening dyspnea (speaks in short sentences, increased respiratory rate). * Change in cough (different, less productive). * Wheezing, prolonged expiration, decreas…	1	1
10	10	**Stage 1: Initial Presentation** A 62-year-old female is brought to the ED by her neighbor due to feeling "more tired than usual" over the past week. She's been using her rescue inhaler more frequently but attributes this to recent wildfires in the area. She's been sleeping more, eating less, and today noticed her ankles look "puffy." Denies fever but mentions her cough seems "different" - less …	stage-1	COPD exacerbation, new onset atrial fibrillation, right heart failure	claude-3-5-sonnet-20241022	Part 1 ‚Äì Differential Diagnosis Considerations: 1. Acute Decompensated Heart Failure Supporting Findings: - New onset bilateral ankle edema - JVD and S3 gallop - Increased fatigue and decreased exercise tolerance - 3kg weight gain - Hypoxia (88% on room air) - Irregular heart rhythm suggesting possible atrial fibrillation - Risk factors: age, former smoker Opposing Findings: - No reported ortho…	1	1
10	10	**Stage 1: Initial Presentation** A 62-year-old female is brought to the ED by her neighbor due to feeling "more tired than usual" over the past week. She's been using her rescue inhaler more frequently but attributes this to recent wildfires in the area. She's been sleeping more, eating less, and today noticed her ankles look "puffy." Denies fever but mentions her cough seems "different" - less …	stage-1	COPD exacerbation, new onset atrial fibrillation, right heart failure	gemini-2.0-flash-001	Okay, here's my approach to the differential diagnosis for this patient, based on the provided clinical vignette. **Part 1 ‚Äì Differential Diagnosis Considerations:** **Diagnosis 1: Acute Exacerbation of COPD with Acute Decompensated Heart Failure** * **Supporting Findings:** * History of COPD with increased rescue inhaler use. * Expiratory wheezing and prolonged expiration on exam. * Decreased …	1	1
10	10	**Stage 1: Initial Presentation** A 62-year-old female is brought to the ED by her neighbor due to feeling "more tired than usual" over the past week. She's been using her rescue inhaler more frequently but attributes this to recent wildfires in the area. She's been sleeping more, eating less, and today noticed her ankles look "puffy." Denies fever but mentions her cough seems "different" - less …	stage-1	COPD exacerbation, new onset atrial fibrillation, right heart failure	o3-mini-2025-01-31_high	Below is a systematic approach outlining the differential diagnoses and the rationale for the final diagnosis. ‚îÄ‚îÄ‚îÄ‚îÄ‚îÄ‚îÄ‚îÄ‚îÄ‚îÄ‚îÄ‚îÄ‚îÄ‚îÄ‚îÄ‚îÄ‚îÄ‚îÄ‚îÄ‚îÄ‚îÄ‚îÄ‚îÄ‚îÄ‚îÄ‚îÄ‚îÄ‚îÄ‚îÄ‚îÄ Part 1 ‚Äì Differential Diagnosis Considerations 1. Acute Decompensated Heart Failure ‚ÄÉ‚Ä¢ Supporting Findings: ‚ÄÉ‚ÄÉ‚Äì New weight gain (3 kg increase) and bilateral ankle edema, indicating fluid …	0	1
10	10	**Stage 1: Initial Presentation** A 62-year-old female is brought to the ED by her neighbor due to feeling "more tired than usual" over the past week. She's been using her rescue inhaler more frequently but attributes this to recent wildfires in the area. She's been sleeping more, eating less, and today noticed her ankles look "puffy." Denies fever but mentions her cough seems "different" - less …	stage-1	COPD exacerbation, new onset atrial fibrillation, right heart failure	claude-3-5-haiku-20241022	Part 1 ‚Äì Differential Diagnosis Considerations: Diagnosis 1: Acute Exacerbation of COPD with Congestive Heart Failure (CHF) Supporting Findings: - History of COPD - Increased rescue inhaler use - Respiratory rate 24 - Oxygen saturation 88% - Expiratory wheezing - JVD - S3 gallop - Bilateral ankle edema - 3kg weight gain - Decreased breath sounds - Speaks in short sentences Opposing Findings or …	1	1
10	10	**Stage 1: Initial Presentation** A 62-year-old female is brought to the ED by her neighbor due to feeling "more tired than usual" over the past week. She's been using her rescue inhaler more frequently but attributes this to recent wildfires in the area. She's been sleeping more, eating less, and today noticed her ankles look "puffy." Denies fever but mentions her cough seems "different" - less …	stage-1	COPD exacerbation, new onset atrial fibrillation, right heart failure	gemini-2.0-flash-thinking-exp-01-21	Part 1 ‚Äì Differential Diagnosis Considerations: - Diagnosis 1: Acute Exacerbation of COPD Supporting Findings: - Past medical history of COPD. - Increased use of rescue inhaler. - Respiratory symptoms: cough, wheezing, prolonged expiration, decreased breath sounds. - Hypoxia (SpO2 88% on room air). - Tachypnea (RR 24). - Exposure to potential irritant (wildfires). Opposing Findings or Missing E…	1	1
10	10	**Stage 1: Initial Presentation** A 62-year-old female is brought to the ED by her neighbor due to feeling "more tired than usual" over the past week. She's been using her rescue inhaler more frequently but attributes this to recent wildfires in the area. She's been sleeping more, eating less, and today noticed her ankles look "puffy." Denies fever but mentions her cough seems "different" - less …	stage-1	COPD exacerbation, new onset atrial fibrillation, right heart failure	o1-2024-12-17_medium	Part 1 ‚Äì Differential Diagnosis Considerations Diagnosis 1: COPD Exacerbation ‚Ä¢ Supporting Findings: ‚Äì Known 20-year history of COPD. ‚Äì Increased use of rescue inhaler over the past week. ‚Äì Prolonged expiration, expiratory wheezing on exam. ‚Äì Baseline decreased breath sounds and chronic hypoxia. ‚Ä¢ Opposing Findings or Missing Evidence: ‚Äì Presence of JVD, bilateral edema, and S3 ga…	1	1
10	10	**Stage 1: Initial Presentation** A 62-year-old female is brought to the ED by her neighbor due to feeling "more tired than usual" over the past week. She's been using her rescue inhaler more frequently but attributes this to recent wildfires in the area. She's been sleeping more, eating less, and today noticed her ankles look "puffy." Denies fever but mentions her cough seems "different" - less …	stage-1	COPD exacerbation, new onset atrial fibrillation, right heart failure	claude-3-7-sonnet-20250219_thinking	# Differential Diagnosis for 62-Year-Old Female with Fatigue and Respiratory Symptoms ## Part 1 ‚Äì Differential Diagnosis Considerations ### Diagnosis 1: Acute Decompensated Heart Failure **Supporting Findings:** - JVD (jugular venous distention) - S3 gallop on cardiac examination (highly specific for heart failure) - Bilateral ankle edema - 3kg weight gain (consistent with fluid retention) - Ir…	1	1
11	11	**Stage 1: Initial Presentation** A 52-year-old female presents to the primary care office with progressive fatigue and difficulty completing her usual walks over the past month. She attributes symptoms to "getting out of shape" during COVID lockdown and recent weight gain. She mentions occasional lightheadedness when bending to tie her shoes and needing an extra pillow to sleep comfortably. She …	stage-1	Congestive Heart Failure - Chemotherapy induced	claude-3-5-haiku-20241022	Part 1 ‚Äì Differential Diagnosis Considerations: 1. Chemotherapy-Induced Cardiomyopathy Supporting Findings: - History of doxorubicin chemotherapy - Fatigue - Soft S3 gallop - Increased heart rate - Mild ankle edema - Orthopnea (needs extra pillow) Opposing Findings: - No severe heart failure symptoms - Preserved oxygen saturation - No significant JVD - Relatively preserved functional status 2. …	1	1
11	11	**Stage 1: Initial Presentation** A 52-year-old female presents to the primary care office with progressive fatigue and difficulty completing her usual walks over the past month. She attributes symptoms to "getting out of shape" during COVID lockdown and recent weight gain. She mentions occasional lightheadedness when bending to tie her shoes and needing an extra pillow to sleep comfortably. She …	stage-1	Congestive Heart Failure - Chemotherapy induced	gemini-2.0-pro-exp-02-05	Okay, here's my assessment of the case, structured as requested: **Part 1 ‚Äì Differential Diagnosis Considerations** - **Diagnosis 1: Doxorubicin-Induced Cardiomyopathy (leading to Heart Failure)** * **Supporting Findings:** * History of doxorubicin chemotherapy (known cardiotoxic agent). * Progressive fatigue and reduced exercise tolerance. * Orthopnea (needing an extra pillow). * Elevated hear…	1	1
11	11	**Stage 1: Initial Presentation** A 52-year-old female presents to the primary care office with progressive fatigue and difficulty completing her usual walks over the past month. She attributes symptoms to "getting out of shape" during COVID lockdown and recent weight gain. She mentions occasional lightheadedness when bending to tie her shoes and needing an extra pillow to sleep comfortably. She …	stage-1	Congestive Heart Failure - Chemotherapy induced	o3-mini-2025-01-31_high	Part 1 ‚Äì Differential Diagnosis Considerations: Diagnosis 1: Anthracycline-Induced Dilated Cardiomyopathy (Systolic Heart Failure) ‚Ä¢ Supporting Findings: ‚ÄÉ‚Äì History of breast cancer treated with doxorubicin, a known cause of late-onset cardiotoxicity. ‚ÄÉ‚Äì Progressive fatigue and decreased exercise tolerance. ‚ÄÉ‚Äì Orthopnea (needing an extra pillow to sleep comfortably) suggesting pul…	1	1
11	11	**Stage 1: Initial Presentation** A 52-year-old female presents to the primary care office with progressive fatigue and difficulty completing her usual walks over the past month. She attributes symptoms to "getting out of shape" during COVID lockdown and recent weight gain. She mentions occasional lightheadedness when bending to tie her shoes and needing an extra pillow to sleep comfortably. She …	stage-1	Congestive Heart Failure - Chemotherapy induced	o1-2024-12-17_medium	Part 1 ‚Äì Differential Diagnosis Considerations: 1) Doxorubicin-Induced Cardiomyopathy (Heart Failure) ‚Ä¢ Supporting Findings: ‚Äì History of doxorubicin use for breast cancer 3 years ago (known risk for cardiotoxicity). ‚Äì Fatigue, reduced exercise tolerance, orthopnea (extra pillow), and mild ankle edema. ‚Äì Physical exam findings: S3 gallop, bibasilar crackles (suggestive of fluid overload…	1	1
11	11	**Stage 1: Initial Presentation** A 52-year-old female presents to the primary care office with progressive fatigue and difficulty completing her usual walks over the past month. She attributes symptoms to "getting out of shape" during COVID lockdown and recent weight gain. She mentions occasional lightheadedness when bending to tie her shoes and needing an extra pillow to sleep comfortably. She …	stage-1	Congestive Heart Failure - Chemotherapy induced	gemini-2.0-flash-001	Okay, here's my assessment of the case, focusing on the differential diagnosis and arriving at the most likely final diagnosis. **Part 1 ‚Äì Differential Diagnosis Considerations:** **Diagnosis 1: Heart Failure with Preserved Ejection Fraction (HFpEF)** *Supporting Findings:* * Progressive fatigue and reduced exercise tolerance. * Occasional lightheadedness. * Orthopnea (needing an extra pillow).…	1	1
11	11	**Stage 1: Initial Presentation** A 52-year-old female presents to the primary care office with progressive fatigue and difficulty completing her usual walks over the past month. She attributes symptoms to "getting out of shape" during COVID lockdown and recent weight gain. She mentions occasional lightheadedness when bending to tie her shoes and needing an extra pillow to sleep comfortably. She …	stage-1	Congestive Heart Failure - Chemotherapy induced	o1-2024-12-17_high	Part 1 ‚Äì Differential Diagnosis Considerations 1) Doxorubicin-Induced Cardiomyopathy ‚Ä¢ Supporting Findings: ‚Äì History of doxorubicin exposure for breast cancer three years ago. ‚Äì Gradual onset of fatigue, orthopnea, and reduced exercise tolerance. ‚Äì Intermittent S3 gallop on cardiac exam. ‚Äì Bibasilar crackles and trace bilateral ankle edema suggest volume overload. ‚Ä¢ Opposing Findin…	1	1
11	11	**Stage 1: Initial Presentation** A 52-year-old female presents to the primary care office with progressive fatigue and difficulty completing her usual walks over the past month. She attributes symptoms to "getting out of shape" during COVID lockdown and recent weight gain. She mentions occasional lightheadedness when bending to tie her shoes and needing an extra pillow to sleep comfortably. She …	stage-1	Congestive Heart Failure - Chemotherapy induced	o3-mini-2025-01-31_medium	Part 1 ‚Äì Differential Diagnosis Considerations: Diagnosis 1: Heart Failure (Likely Dilated Cardiomyopathy from Doxorubicin Cardiotoxicity) ‚Ä¢ Supporting Findings: ‚ÄÉ‚Äì Progressive fatigue and reduced exercise tolerance over the past month. ‚ÄÉ‚Äì Orthopnea (needing an extra pillow to sleep) and lightheadedness on bending, suggesting elevated filling pressures. ‚ÄÉ‚Äì Cardiac exam reveals an …	1	1
11	11	**Stage 1: Initial Presentation** A 52-year-old female presents to the primary care office with progressive fatigue and difficulty completing her usual walks over the past month. She attributes symptoms to "getting out of shape" during COVID lockdown and recent weight gain. She mentions occasional lightheadedness when bending to tie her shoes and needing an extra pillow to sleep comfortably. She …	stage-1	Congestive Heart Failure - Chemotherapy induced	claude-3-7-sonnet-20250219	# Clinical Vignette Analysis ## Part 1 ‚Äì Differential Diagnosis Considerations ### Diagnosis 1: Heart Failure with Reduced Ejection Fraction (HFrEF) **Supporting Findings:** - Progressive fatigue and exercise intolerance - Orthopnea (needing extra pillow to sleep) - History of doxorubicin chemotherapy (cardiotoxic) - Presence of S3 gallop on exam - Bibasilar crackles on lung exam - Trace bilate…	1	1
11	11	**Stage 1: Initial Presentation** A 52-year-old female presents to the primary care office with progressive fatigue and difficulty completing her usual walks over the past month. She attributes symptoms to "getting out of shape" during COVID lockdown and recent weight gain. She mentions occasional lightheadedness when bending to tie her shoes and needing an extra pillow to sleep comfortably. She …	stage-1	Congestive Heart Failure - Chemotherapy induced	claude-3-7-sonnet-20250219_thinking	# Part 1 ‚Äì Differential Diagnosis Considerations ## Diagnosis 1: Heart Failure (Anthracycline-induced Cardiomyopathy) **Supporting Findings:** - History of doxorubicin (anthracycline) chemotherapy 3 years ago - Progressive fatigue and exercise intolerance - Orthopnea (needing extra pillow to sleep) - Soft S3 gallop on cardiac examination - Bibasilar crackles on lung examination - Trace bilatera…	1	1
11	11	**Stage 1: Initial Presentation** A 52-year-old female presents to the primary care office with progressive fatigue and difficulty completing her usual walks over the past month. She attributes symptoms to "getting out of shape" during COVID lockdown and recent weight gain. She mentions occasional lightheadedness when bending to tie her shoes and needing an extra pillow to sleep comfortably. She …	stage-1	Congestive Heart Failure - Chemotherapy induced	gpt-4o-2024-11-20	### Part 1 ‚Äì Differential Diagnosis Considerations: #### **Diagnosis 1: Heart Failure with Reduced Ejection Fraction (HFrEF)** **Supporting Findings:** - History of **doxorubicin use** for breast cancer, a known cardiotoxic agent associated with dilated cardiomyopathy and HFrEF. - Symptoms of **progressive fatigue**, **lightheadedness**, and **orthopnea** (extra pillow to sleep comfortably). - …	1	1
11	11	**Stage 1: Initial Presentation** A 52-year-old female presents to the primary care office with progressive fatigue and difficulty completing her usual walks over the past month. She attributes symptoms to "getting out of shape" during COVID lockdown and recent weight gain. She mentions occasional lightheadedness when bending to tie her shoes and needing an extra pillow to sleep comfortably. She …	stage-1	Congestive Heart Failure - Chemotherapy induced	claude-3-5-sonnet-20241022	Part 1 ‚Äì Differential Diagnosis Considerations: 1. Early Heart Failure (Specifically Doxorubicin-Induced Cardiomyopathy) Supporting Findings: - History of doxorubicin chemotherapy 3 years ago - Progressive fatigue and exercise intolerance - Orthopnea (extra pillow needed) - S3 gallop on exam - Bibasilar crackles - Ankle edema - Elevated heart rate - Mild hypertension Opposing Findings: - Relati…	1	1
11	11	**Stage 1: Initial Presentation** A 52-year-old female presents to the primary care office with progressive fatigue and difficulty completing her usual walks over the past month. She attributes symptoms to "getting out of shape" during COVID lockdown and recent weight gain. She mentions occasional lightheadedness when bending to tie her shoes and needing an extra pillow to sleep comfortably. She …	stage-1	Congestive Heart Failure - Chemotherapy induced	gemini-2.0-flash-thinking-exp-01-21	Part 1 ‚Äì Differential Diagnosis Considerations: - Diagnosis 1: Heart Failure (specifically, Doxorubicin-Induced Cardiomyopathy) Supporting Findings: - History of doxorubicin chemotherapy, a known cardiotoxic agent. - Progressive fatigue and decreased exercise tolerance. - Orthopnea (needing extra pillow). - Lightheadedness, especially with postural change (bending over). - Elevated heart rate (…	1	1
12	12	**Stage 1: Initial Presentation** A 52-year-old female executive presents to primary care with complaints of "feeling off" for the past month. She reports intermittent lightheadedness, particularly when standing up from her desk, and unusual fatigue during her Peloton workouts. She attributes symptoms to recent increased work stress and poor sleep due to night sweats, which she assumes are perime…	stage-1	Atrial Fibrillation	gemini-2.0-pro-exp-02-05	Here's a breakdown of the differential diagnosis and the most likely final diagnosis: **Part 1 ‚Äì Differential Diagnosis Considerations:** - **Diagnosis 1: Atrial Fibrillation (AFib)** Supporting Findings: * Irregular heart rate and rhythm on exam and by description. * Intermittent lightheadedness (possible reduced cardiac output). * Fatigue, especially during exercise (reduced exercise toleranc…	1	1
12	12	**Stage 1: Initial Presentation** A 52-year-old female executive presents to primary care with complaints of "feeling off" for the past month. She reports intermittent lightheadedness, particularly when standing up from her desk, and unusual fatigue during her Peloton workouts. She attributes symptoms to recent increased work stress and poor sleep due to night sweats, which she assumes are perime…	stage-1	Atrial Fibrillation	o3-mini-2025-01-31_high	Part 1 ‚Äì Differential Diagnosis Considerations: Diagnosis 1: Paroxysmal Atrial Fibrillation ‚Ä¢ Supporting Findings: ‚ÄÉ‚Äì Irregular heart rhythm noted on exam with rates between 85‚Äì110 beats/min ‚ÄÉ‚Äì Symptoms of lightheadedness and exercise intolerance ‚ÄÉ‚Äì History of Graves‚Äô disease (even in remission) predisposes her to arrhythmias ‚ÄÉ‚Äì Recent use of preworkout supplements that ma…	1	1
12	12	**Stage 1: Initial Presentation** A 52-year-old female executive presents to primary care with complaints of "feeling off" for the past month. She reports intermittent lightheadedness, particularly when standing up from her desk, and unusual fatigue during her Peloton workouts. She attributes symptoms to recent increased work stress and poor sleep due to night sweats, which she assumes are perime…	stage-1	Atrial Fibrillation	claude-3-5-sonnet-20241022	Part 1 ‚Äì Differential Diagnosis Considerations: 1. Atrial Fibrillation Supporting Findings: - Irregular heart rate on exam - Positional heart rate changes - Lightheadedness with position changes - History of Graves' disease (risk factor) - Recent international travel (jet lag/stress trigger) - Night sweats Opposing Findings: - Relatively young age - No clear precipitating factors - No significa…	1	1
12	12	**Stage 1: Initial Presentation** A 52-year-old female executive presents to primary care with complaints of "feeling off" for the past month. She reports intermittent lightheadedness, particularly when standing up from her desk, and unusual fatigue during her Peloton workouts. She attributes symptoms to recent increased work stress and poor sleep due to night sweats, which she assumes are perime…	stage-1	Atrial Fibrillation	o3-mini-2025-01-31_medium	Below is a systematic approach to this case. ‚îÄ‚îÄ‚îÄ‚îÄ‚îÄ‚îÄ‚îÄ‚îÄ‚îÄ‚îÄ‚îÄ‚îÄ‚îÄ‚îÄ‚îÄ‚îÄ‚îÄ‚îÄ‚îÄ‚îÄ‚îÄ‚îÄ‚îÄ‚îÄ‚îÄ‚îÄ‚îÄ‚îÄ‚îÄ‚îÄ Part 1 ‚Äì Differential Diagnosis Considerations Diagnosis 1: Paroxysmal Atrial Fibrillation ‚Ä¢ Supporting Findings: ‚ÄÉ‚Äì Irregular heart rate noted on exam with rates between 85‚Äì110 bpm ‚ÄÉ‚Äì Lightheadedness on standing and exercise fatigue are common symp…	1	1
12	12	**Stage 1: Initial Presentation** A 52-year-old female executive presents to primary care with complaints of "feeling off" for the past month. She reports intermittent lightheadedness, particularly when standing up from her desk, and unusual fatigue during her Peloton workouts. She attributes symptoms to recent increased work stress and poor sleep due to night sweats, which she assumes are perime…	stage-1	Atrial Fibrillation	gemini-2.0-flash-thinking-exp-01-21	Part 1 ‚Äì Differential Diagnosis Considerations: - Diagnosis 1: Atrial Fibrillation Supporting Findings: - Irregular heart rate noted on physical exam and vital signs. - Lightheadedness, especially with positional changes, can be associated with reduced cardiac output or irregular rhythm. - Fatigue is a common non-specific symptom in atrial fibrillation. - Anxiety can be a symptom or consequence…	1	1
12	12	**Stage 1: Initial Presentation** A 52-year-old female executive presents to primary care with complaints of "feeling off" for the past month. She reports intermittent lightheadedness, particularly when standing up from her desk, and unusual fatigue during her Peloton workouts. She attributes symptoms to recent increased work stress and poor sleep due to night sweats, which she assumes are perime…	stage-1	Atrial Fibrillation	o1-2024-12-17_medium	Part 1 ‚Äì Differential Diagnosis Considerations Diagnosis 1: Paroxysmal Atrial Fibrillation (AF) ‚Ä¢ Supporting Findings: ‚Äì Irregular heart rate ranging 85‚Äì110 bpm. ‚Äì Intermittent lightheadedness, especially on standing, can occur if AF limits adequate cardiac output during position changes. ‚Äì Fatigue during exercise could reflect suboptimal cardiac filling and output. ‚Äì Family history…	1	1
12	12	**Stage 1: Initial Presentation** A 52-year-old female executive presents to primary care with complaints of "feeling off" for the past month. She reports intermittent lightheadedness, particularly when standing up from her desk, and unusual fatigue during her Peloton workouts. She attributes symptoms to recent increased work stress and poor sleep due to night sweats, which she assumes are perime…	stage-1	Atrial Fibrillation	gemini-2.0-flash-001	Okay, here's my approach to the differential diagnosis for this case: **Part 1 ‚Äì Differential Diagnosis Considerations:** **Diagnosis 1: Atrial Fibrillation** * **Supporting Findings:** * Irregular heart rate noted on physical exam. * Lightheadedness, fatigue, and palpitations (implied by irregular heart rate) are common symptoms. * Age (52) increases risk. * History of Graves' disease can pred…	1	1
12	12	**Stage 1: Initial Presentation** A 52-year-old female executive presents to primary care with complaints of "feeling off" for the past month. She reports intermittent lightheadedness, particularly when standing up from her desk, and unusual fatigue during her Peloton workouts. She attributes symptoms to recent increased work stress and poor sleep due to night sweats, which she assumes are perime…	stage-1	Atrial Fibrillation	claude-3-5-haiku-20241022	Part 1 ‚Äì Differential Diagnosis Considerations: Diagnosis 1: Postural Orthostatic Tachycardia Syndrome (POTS) Supporting Findings: - Lightheadedness upon standing - Irregular heart rate varying with position - Fatigue during exercise - Recent international travel (potential trigger) - No significant structural heart disease Opposing Findings: - Blood pressure relatively stable - No clear autono…	0	1
12	12	**Stage 1: Initial Presentation** A 52-year-old female executive presents to primary care with complaints of "feeling off" for the past month. She reports intermittent lightheadedness, particularly when standing up from her desk, and unusual fatigue during her Peloton workouts. She attributes symptoms to recent increased work stress and poor sleep due to night sweats, which she assumes are perime…	stage-1	Atrial Fibrillation	o1-2024-12-17_high	Part 1 ‚Äì Differential Diagnosis Considerations Diagnosis 1: Paroxysmal Atrial Fibrillation Supporting Findings: ‚Ä¢ Irregular heart rhythm noted on exam ‚Ä¢ Rate variability with position (85‚Äì110 bpm) suggests fluctuating conduction ‚Ä¢ History of Graves‚Äô disease (even though in remission) increases risk for AF ‚Ä¢ Intermittent lightheadedness and fatigue align with episodic arrhythmic even…	1	1
12	12	**Stage 1: Initial Presentation** A 52-year-old female executive presents to primary care with complaints of "feeling off" for the past month. She reports intermittent lightheadedness, particularly when standing up from her desk, and unusual fatigue during her Peloton workouts. She attributes symptoms to recent increased work stress and poor sleep due to night sweats, which she assumes are perime…	stage-1	Atrial Fibrillation	claude-3-7-sonnet-20250219	# Differential Diagnosis for 52-Year-Old Female with Lightheadedness and Fatigue ## Part 1 ‚Äì Differential Diagnosis Considerations ### Diagnosis 1: Atrial Fibrillation **Supporting Findings:** - Irregular heart rhythm on examination - Heart rate ranging from 85-110 bpm - Lightheadedness, particularly upon standing - Unusual fatigue during exercise - History of Graves' disease (thyroid disorders…	1	1
12	12	**Stage 1: Initial Presentation** A 52-year-old female executive presents to primary care with complaints of "feeling off" for the past month. She reports intermittent lightheadedness, particularly when standing up from her desk, and unusual fatigue during her Peloton workouts. She attributes symptoms to recent increased work stress and poor sleep due to night sweats, which she assumes are perime…	stage-1	Atrial Fibrillation	claude-3-7-sonnet-20250219_thinking	# Clinical Assessment: 52F with Irregular Rhythm and Positional Symptoms ## Part 1 ‚Äì Differential Diagnosis Considerations ### Diagnosis 1: Atrial Fibrillation **Supporting Findings:** - Irregular heart rhythm on physical exam - Positional lightheadedness (reduced cardiac output with position change) - Fatigue during exercise (consistent with rate-controlled effort intolerance) - Night sweats (…	1	1
12	12	**Stage 1: Initial Presentation** A 52-year-old female executive presents to primary care with complaints of "feeling off" for the past month. She reports intermittent lightheadedness, particularly when standing up from her desk, and unusual fatigue during her Peloton workouts. She attributes symptoms to recent increased work stress and poor sleep due to night sweats, which she assumes are perime…	stage-1	Atrial Fibrillation	gpt-4o-2024-11-20	### Part 1 ‚Äì Differential Diagnosis Considerations: #### **Diagnosis 1: Atrial Fibrillation (AF)** - **Supporting Findings:** - Irregular heart rate ranging from 85-110 bpm, consistent with AF. - Symptoms of lightheadedness and fatigue, which can result from reduced cardiac output in AF. - History of Graves‚Äô disease, which increases the risk of arrhythmias, even if in remission. - Frequent in…	1	1
13	13	**Stage 1: Initial Presentation** A 19-year-old male college freshman presents to the ED with fatigue and decreased appetite for 2 days. He denies vomiting but feels "hungover" despite not drinking alcohol. He mentions his roommate had similar symptoms last week. Patient is more concerned about missing basketball practice than his symptoms and states he "just needs something to get better quickly…	stage-1	Gastroenteritis	o1-2024-12-17_medium	Part 1 ‚Äì Differential Diagnosis Considerations Diagnosis 1: Infectious Mononucleosis Supporting Findings: ‚Ä¢ Fatigue and decreased appetite could fit the presentation of mono. ‚Ä¢ Mild pharyngeal erythema. ‚Ä¢ Dorm living with close contact (saliva-sharing through water bottles) can facilitate EBV transmission. Opposing Findings or Missing Evidence: ‚Ä¢ Acute onset of only 2 days is shorter th…	0	0
13	13	**Stage 1: Initial Presentation** A 19-year-old male college freshman presents to the ED with fatigue and decreased appetite for 2 days. He denies vomiting but feels "hungover" despite not drinking alcohol. He mentions his roommate had similar symptoms last week. Patient is more concerned about missing basketball practice than his symptoms and states he "just needs something to get better quickly…	stage-1	Gastroenteritis	claude-3-5-sonnet-20241022	Part 1 ‚Äì Differential Diagnosis Considerations: Diagnosis 1: Viral Gastroenteritis Supporting Findings: - Recent similar illness in roommate (suggesting infectious spread) - Fatigue and decreased appetite - Mild pharyngeal erythema - Mild abdominal tenderness - Tachycardia and decreased skin turgor suggesting mild dehydration - Dormitory living (close quarters facilitate viral transmission) - S…	1	1
13	13	**Stage 1: Initial Presentation** A 19-year-old male college freshman presents to the ED with fatigue and decreased appetite for 2 days. He denies vomiting but feels "hungover" despite not drinking alcohol. He mentions his roommate had similar symptoms last week. Patient is more concerned about missing basketball practice than his symptoms and states he "just needs something to get better quickly…	stage-1	Gastroenteritis	claude-3-7-sonnet-20250219	# Differential Diagnosis for 19-year-old Male with Fatigue and Decreased Appetite ## Part 1 ‚Äì Differential Diagnosis Considerations ### Diagnosis 1: Viral Gastroenteritis **Supporting Findings:** - Fatigue and decreased appetite for 2 days - Roommate had similar symptoms last week (suggesting contagious illness) - Mild pharyngeal erythema - Mild generalized abdominal tenderness - Feeling "hungo…	1	1
13	13	**Stage 1: Initial Presentation** A 19-year-old male college freshman presents to the ED with fatigue and decreased appetite for 2 days. He denies vomiting but feels "hungover" despite not drinking alcohol. He mentions his roommate had similar symptoms last week. Patient is more concerned about missing basketball practice than his symptoms and states he "just needs something to get better quickly…	stage-1	Gastroenteritis	o3-mini-2025-01-31_medium	Part 1 ‚Äì Differential Diagnosis Considerations: Diagnosis 1: Non-Specific Viral Syndrome ‚Ä¢ Supporting Findings: ‚ÄÉ‚Äì Fatigue and decreased appetite for 2 days ‚ÄÉ‚Äì Mild pharyngeal erythema ‚ÄÉ‚Äì Similar symptoms reported by his roommate, suggesting an infectious exposure in a dormitory setting ‚ÄÉ‚Äì ‚ÄúHungover‚Äù sensation despite no alcohol, consistent with the malaise sometimes seen …	0	0
13	13	**Stage 1: Initial Presentation** A 19-year-old male college freshman presents to the ED with fatigue and decreased appetite for 2 days. He denies vomiting but feels "hungover" despite not drinking alcohol. He mentions his roommate had similar symptoms last week. Patient is more concerned about missing basketball practice than his symptoms and states he "just needs something to get better quickly…	stage-1	Gastroenteritis	claude-3-7-sonnet-20250219_thinking	# Part 1 ‚Äì Differential Diagnosis Considerations ## Diagnosis 1: Viral Gastroenteritis **Supporting Findings:** - Roommate had similar symptoms last week (person-to-person transmission) - Fatigue and decreased appetite - Mild generalized abdominal tenderness - Dormitory living (facilitates spread) - Shared water bottles with teammates (transmission route) - Mild pharyngeal erythema - Signs of m…	1	1
13	13	**Stage 1: Initial Presentation** A 19-year-old male college freshman presents to the ED with fatigue and decreased appetite for 2 days. He denies vomiting but feels "hungover" despite not drinking alcohol. He mentions his roommate had similar symptoms last week. Patient is more concerned about missing basketball practice than his symptoms and states he "just needs something to get better quickly…	stage-1	Gastroenteritis	gemini-2.0-flash-thinking-exp-01-21	Part 1 ‚Äì Differential Diagnosis Considerations: - Diagnosis 1: Viral Gastroenteritis Supporting Findings: - Fatigue and decreased appetite are common symptoms. - Roommate with similar symptoms suggests an infectious etiology. - Mild pharyngeal erythema can be present in viral infections. - Mild generalized abdominal tenderness and active bowel sounds are consistent with gastrointestinal involve…	1	1
13	13	**Stage 1: Initial Presentation** A 19-year-old male college freshman presents to the ED with fatigue and decreased appetite for 2 days. He denies vomiting but feels "hungover" despite not drinking alcohol. He mentions his roommate had similar symptoms last week. Patient is more concerned about missing basketball practice than his symptoms and states he "just needs something to get better quickly…	stage-1	Gastroenteritis	o3-mini-2025-01-31_high	Below is my systematic evaluation based on the clinical details provided. ‚îÄ‚îÄ‚îÄ‚îÄ‚îÄ‚îÄ‚îÄ‚îÄ‚îÄ‚îÄ‚îÄ‚îÄ‚îÄ‚îÄ‚îÄ‚îÄ‚îÄ‚îÄ‚îÄ‚îÄ‚îÄ‚îÄ‚îÄ‚îÄ Part 1 ‚Äì Differential Diagnosis Considerations: 1. Viral Upper Respiratory Infection (URI)/Nonspecific Viral Syndrome ‚ÄÉ‚Ä¢ Supporting Findings: ‚ÄÉ‚ÄÉ‚Äì The patient is a college freshman living in a dorm, with his roommate having had similar sympt…	0	0
13	13	**Stage 1: Initial Presentation** A 19-year-old male college freshman presents to the ED with fatigue and decreased appetite for 2 days. He denies vomiting but feels "hungover" despite not drinking alcohol. He mentions his roommate had similar symptoms last week. Patient is more concerned about missing basketball practice than his symptoms and states he "just needs something to get better quickly…	stage-1	Gastroenteritis	gemini-2.0-flash-001	Okay, here's my approach to the differential diagnosis for this case, followed by my final diagnosis. **Part 1 ‚Äì Differential Diagnosis Considerations:** **Diagnosis 1: Viral Gastroenteritis** * **Supporting Findings:** * Fatigue, decreased appetite, mild abdominal tenderness. * Roommate with similar symptoms (suggests infectious etiology). * Mild pharyngeal erythema. * Decreased skin turgor su…	1	1
13	13	**Stage 1: Initial Presentation** A 19-year-old male college freshman presents to the ED with fatigue and decreased appetite for 2 days. He denies vomiting but feels "hungover" despite not drinking alcohol. He mentions his roommate had similar symptoms last week. Patient is more concerned about missing basketball practice than his symptoms and states he "just needs something to get better quickly…	stage-1	Gastroenteritis	gemini-2.0-pro-exp-02-05	Here's a breakdown of the differential diagnosis and final diagnosis for this case: **Part 1 ‚Äì Differential Diagnosis Considerations** - **Diagnosis 1: Infectious Mononucleosis (IM)** Supporting Findings: * Fatigue, decreased appetite. * Roommate with similar symptoms (suggests contagious illness). * Pharyngeal erythema. * Age (common in adolescents and young adults). * Mild generalized abdomin…	0	1
13	13	**Stage 1: Initial Presentation** A 19-year-old male college freshman presents to the ED with fatigue and decreased appetite for 2 days. He denies vomiting but feels "hungover" despite not drinking alcohol. He mentions his roommate had similar symptoms last week. Patient is more concerned about missing basketball practice than his symptoms and states he "just needs something to get better quickly…	stage-1	Gastroenteritis	o1-2024-12-17_high	Part 1 ‚Äì Differential Diagnosis Considerations Diagnosis 1: Infectious Mononucleosis ‚Ä¢ Supporting Findings: ‚Äì College-age patient living in dormitory (classic setting). ‚Äì Fatigue and mild pharyngeal erythema can be seen with mono. ‚Ä¢ Opposing Findings or Missing Evidence: ‚Äì Typically presents with more pronounced fever, lymphadenopathy (especially posterior cervical), and often more se…	0	1
13	13	**Stage 1: Initial Presentation** A 19-year-old male college freshman presents to the ED with fatigue and decreased appetite for 2 days. He denies vomiting but feels "hungover" despite not drinking alcohol. He mentions his roommate had similar symptoms last week. Patient is more concerned about missing basketball practice than his symptoms and states he "just needs something to get better quickly…	stage-1	Gastroenteritis	gpt-4o-2024-11-20	### Part 1 ‚Äì Differential Diagnosis Considerations: #### **Diagnosis 1: Viral Gastroenteritis** **Supporting Findings:** - Fatigue and decreased appetite are common symptoms of viral gastroenteritis. - Mild generalized abdominal tenderness and slightly dry mucous membranes suggest mild dehydration, which is consistent with viral gastroenteritis. - Recent history of a roommate with similar sympt…	1	1
13	13	**Stage 1: Initial Presentation** A 19-year-old male college freshman presents to the ED with fatigue and decreased appetite for 2 days. He denies vomiting but feels "hungover" despite not drinking alcohol. He mentions his roommate had similar symptoms last week. Patient is more concerned about missing basketball practice than his symptoms and states he "just needs something to get better quickly…	stage-1	Gastroenteritis	claude-3-5-haiku-20241022	Part 1 ‚Äì Differential Diagnosis Considerations: Diagnosis 1: Viral Gastroenteritis Supporting Findings: - Recent contact with roommate with similar symptoms - Fatigue - Decreased appetite - Mild abdominal tenderness - Slightly dry mucous membranes - Tachycardia - Poor hydration status Opposing Findings or Missing Evidence: - No explicit vomiting - No diarrhea mentioned - Minimal fever - Mild sy…	0	1
14	14	**Stage 1: Initial Presentation** A 52-year-old female presents to primary care with complaints of left calf discomfort and feelings of "heaviness" for 4 days. She recently returned from a 6-hour flight from California where she was visiting family. She attributes the symptoms to possible "jet lag and dehydration." Reports scratching her leg on her garden rose bush before the trip but didn't thin…	stage-1	Cellulitis	gemini-2.0-pro-exp-02-05	Here's a breakdown of the case, following the requested format: **Part 1 ‚Äì Differential Diagnosis Considerations** - **Diagnosis 1: Deep Vein Thrombosis (DVT)** Supporting Findings: * Recent long-haul flight (major risk factor for DVT). * Unilateral left calf discomfort, "heaviness," and mild swelling. * History of varicose veins and chronic venous insufficiency (predisposing factors). * Slight…	0	1
14	14	**Stage 1: Initial Presentation** A 52-year-old female presents to primary care with complaints of left calf discomfort and feelings of "heaviness" for 4 days. She recently returned from a 6-hour flight from California where she was visiting family. She attributes the symptoms to possible "jet lag and dehydration." Reports scratching her leg on her garden rose bush before the trip but didn't thin…	stage-1	Cellulitis	claude-3-7-sonnet-20250219	# Differential Diagnosis for 52-year-old Female with Left Calf Discomfort ## Part 1 ‚Äì Differential Diagnosis Considerations ### Diagnosis 1: Deep Vein Thrombosis (DVT) **Supporting Findings:** - Left calf discomfort and "heaviness" for 4 days - Recent 6-hour flight (significant risk factor for venous stasis) - Mild swelling of left leg compared to right - Predisposing conditions: varicose veins…	1	1
14	14	**Stage 1: Initial Presentation** A 52-year-old female presents to primary care with complaints of left calf discomfort and feelings of "heaviness" for 4 days. She recently returned from a 6-hour flight from California where she was visiting family. She attributes the symptoms to possible "jet lag and dehydration." Reports scratching her leg on her garden rose bush before the trip but didn't thin…	stage-1	Cellulitis	o1-2024-12-17_medium	Part 1 ‚Äì Differential Diagnosis Considerations Diagnosis 1: Deep Vein Thrombosis (DVT) Supporting Findings: ‚Ä¢ Recent 6-hour flight (prolonged immobility). ‚Ä¢ History of varicose veins and chronic venous insufficiency (increased risk for venous thromboembolic events). ‚Ä¢ Mild left calf swelling and subjective ‚Äúheaviness.‚Äù Opposing Findings or Missing Evidence: ‚Ä¢ Only subtle erythema an…	1	1
14	14	**Stage 1: Initial Presentation** A 52-year-old female presents to primary care with complaints of left calf discomfort and feelings of "heaviness" for 4 days. She recently returned from a 6-hour flight from California where she was visiting family. She attributes the symptoms to possible "jet lag and dehydration." Reports scratching her leg on her garden rose bush before the trip but didn't thin…	stage-1	Cellulitis	gemini-2.0-flash-thinking-exp-01-21	Part 1 ‚Äì Differential Diagnosis Considerations: - Diagnosis 1: Deep Vein Thrombosis (DVT) Supporting Findings: Recent 6-hour flight (Virchow's triad - stasis), left calf discomfort and heaviness, mild left leg swelling, history of varicose veins and chronic venous insufficiency (venous stasis risk factors). Opposing Findings or Missing Evidence: Subtle erythema and minimal warmth are less typic…	0	1
14	14	**Stage 1: Initial Presentation** A 52-year-old female presents to primary care with complaints of left calf discomfort and feelings of "heaviness" for 4 days. She recently returned from a 6-hour flight from California where she was visiting family. She attributes the symptoms to possible "jet lag and dehydration." Reports scratching her leg on her garden rose bush before the trip but didn't thin…	stage-1	Cellulitis	o3-mini-2025-01-31_medium	Part 1 ‚Äì Differential Diagnosis Considerations: Diagnosis 1: Deep Vein Thrombosis (DVT) ‚Ä¢ Supporting Findings: ‚ÄÉ‚Äì Unilateral left calf discomfort and heaviness. ‚ÄÉ‚Äì Recent prolonged immobilization during a 6-hour flight, a recognized risk factor. ‚ÄÉ‚Äì History of chronic venous insufficiency and varicose veins, which predispose to thrombosis. ‚ÄÉ‚Äì Slight swelling and subtle erythema…	1	1
14	14	**Stage 1: Initial Presentation** A 52-year-old female presents to primary care with complaints of left calf discomfort and feelings of "heaviness" for 4 days. She recently returned from a 6-hour flight from California where she was visiting family. She attributes the symptoms to possible "jet lag and dehydration." Reports scratching her leg on her garden rose bush before the trip but didn't thin…	stage-1	Cellulitis	claude-3-5-haiku-20241022	Part 1 ‚Äì Differential Diagnosis Considerations: 1. Deep Vein Thrombosis (DVT) Supporting Findings: - Recent long-haul flight (>4 hours) - Calf discomfort and "heaviness" - Mild left calf swelling - Risk factors: immobility, recent travel Opposing Findings: - No significant warmth - Normal pulse - No severe swelling - No significant pain on palpation 2. Cellulitis Supporting Findings: - Superfic…	0	1
14	14	**Stage 1: Initial Presentation** A 52-year-old female presents to primary care with complaints of left calf discomfort and feelings of "heaviness" for 4 days. She recently returned from a 6-hour flight from California where she was visiting family. She attributes the symptoms to possible "jet lag and dehydration." Reports scratching her leg on her garden rose bush before the trip but didn't thin…	stage-1	Cellulitis	o3-mini-2025-01-31_high	Part 1 ‚Äì Differential Diagnosis Considerations: Diagnosis 1: Deep Vein Thrombosis (DVT) ‚Ä¢ Supporting Findings: ‚ÄÉ‚Äì Recent prolonged (6-hour) flight increases immobility risk. ‚ÄÉ‚Äì History of varicose veins and chronic venous insufficiency. ‚ÄÉ‚Äì Unilateral left calf discomfort and heaviness with mild swelling and subtle erythema. ‚Ä¢ Opposing Findings or Missing Evidence: ‚ÄÉ‚Äì Lack of…	1	1
14	14	**Stage 1: Initial Presentation** A 52-year-old female presents to primary care with complaints of left calf discomfort and feelings of "heaviness" for 4 days. She recently returned from a 6-hour flight from California where she was visiting family. She attributes the symptoms to possible "jet lag and dehydration." Reports scratching her leg on her garden rose bush before the trip but didn't thin…	stage-1	Cellulitis	claude-3-7-sonnet-20250219_thinking	# Differential Diagnosis for 52-Year-Old Female with Left Calf Discomfort ## Part 1 ‚Äì Differential Diagnosis Considerations ### Diagnosis 1: Deep Vein Thrombosis (DVT) **Supporting Findings:** - Recent 6-hour flight (prolonged immobility is a classic risk factor) - Unilateral left calf swelling and "heaviness" - History of varicose veins and chronic venous insufficiency (predisposing factors) -…	1	1
14	14	**Stage 1: Initial Presentation** A 52-year-old female presents to primary care with complaints of left calf discomfort and feelings of "heaviness" for 4 days. She recently returned from a 6-hour flight from California where she was visiting family. She attributes the symptoms to possible "jet lag and dehydration." Reports scratching her leg on her garden rose bush before the trip but didn't thin…	stage-1	Cellulitis	o1-2024-12-17_high	Part 1 ‚Äì Differential Diagnosis Considerations 1) Deep Vein Thrombosis (DVT) ‚Ä¢ Supporting Findings: ‚Äì Recent 6-hour flight (prolonged immobility) ‚Äì Mild left calf swelling ‚Äì Underlying varicose veins and chronic venous insufficiency (risk factors) ‚Ä¢ Opposing Findings or Missing Evidence: ‚Äì Only minimal warmth and subtle erythema (often more pronounced in DVT) ‚Äì Stable vital signs …	1	1
14	14	**Stage 1: Initial Presentation** A 52-year-old female presents to primary care with complaints of left calf discomfort and feelings of "heaviness" for 4 days. She recently returned from a 6-hour flight from California where she was visiting family. She attributes the symptoms to possible "jet lag and dehydration." Reports scratching her leg on her garden rose bush before the trip but didn't thin…	stage-1	Cellulitis	gemini-2.0-flash-001	Okay, here's my assessment of the case, structured as requested: **Part 1 ‚Äì Differential Diagnosis Considerations:** **Diagnosis 1: Deep Vein Thrombosis (DVT)** * **Supporting Findings:** * Unilateral left calf discomfort and heaviness. * Recent long-distance air travel (increased risk of DVT). * Varicose veins and chronic venous insufficiency (risk factors for DVT). * Mild swelling and subtle …	0	1
14	14	**Stage 1: Initial Presentation** A 52-year-old female presents to primary care with complaints of left calf discomfort and feelings of "heaviness" for 4 days. She recently returned from a 6-hour flight from California where she was visiting family. She attributes the symptoms to possible "jet lag and dehydration." Reports scratching her leg on her garden rose bush before the trip but didn't thin…	stage-1	Cellulitis	claude-3-5-sonnet-20241022	Part 1 ‚Äì Differential Diagnosis Considerations: Diagnosis 1: Deep Vein Thrombosis (DVT) Supporting Findings: - Recent long-distance flight (6 hours) - Unilateral calf discomfort and heaviness - Risk factors: varicose veins, chronic venous insufficiency - Mild unilateral swelling - Poor compliance with compression stockings - Recent immobility during flight Opposing Findings: - Normal vital sign…	0	1
14	14	**Stage 1: Initial Presentation** A 52-year-old female presents to primary care with complaints of left calf discomfort and feelings of "heaviness" for 4 days. She recently returned from a 6-hour flight from California where she was visiting family. She attributes the symptoms to possible "jet lag and dehydration." Reports scratching her leg on her garden rose bush before the trip but didn't thin…	stage-1	Cellulitis	gpt-4o-2024-11-20	### Part 1 ‚Äì Differential Diagnosis Considerations: #### **Diagnosis 1: Deep Vein Thrombosis (DVT)** **Supporting Findings:** - Recent 6-hour flight, a known risk factor for venous stasis. - History of chronic venous insufficiency and varicose veins, both predisposing factors for DVT. - Left calf discomfort, heaviness, and mild swelling compared to the right leg. - Subtle erythema and minimal w…	1	1
15	15	**Stage 1: Initial Presentation** A 19-year-old female cis brought to the emergency department due to "acting weird." The roommate reports the patient has been sleeping excessively for 3 days, missing classes, and complaining of a "horrible stomach bug." Patient reports she stopped taking her "sugar pills" two weeks ago because they were making her gain weight. She's been trying to "detox" with a…	stage-1	Diabetic Ketoacidosis	claude-3-7-sonnet-20250219	# Differential Diagnosis for 19-year-old Female with Type 1 Diabetes ## Part 1 ‚Äì Differential Diagnosis Considerations ### Diagnosis 1: Diabetic Ketoacidosis (DKA) **Supporting Findings:** - Type 1 Diabetes history with insulin pump removal 2 weeks ago - Fruity breath (acetone odor) - Tachycardia (HR 122) - Tachypnea with deep respirations (Kussmaul breathing, RR 24) - Abdominal tenderness - Me…	1	1
15	15	**Stage 1: Initial Presentation** A 19-year-old female cis brought to the emergency department due to "acting weird." The roommate reports the patient has been sleeping excessively for 3 days, missing classes, and complaining of a "horrible stomach bug." Patient reports she stopped taking her "sugar pills" two weeks ago because they were making her gain weight. She's been trying to "detox" with a…	stage-1	Diabetic Ketoacidosis	claude-3-7-sonnet-20250219_thinking	# Complex Clinical Vignette Analysis ## Part 1 ‚Äì Differential Diagnosis Considerations ### Diagnosis 1: Diabetic Ketoacidosis (DKA) **Supporting Findings:** - Type 1 Diabetes history with insulin pump removal 2 weeks ago - "Sugar pills" discontinuation (likely referring to insulin) - Fruity breath (acetone from ketone bodies) - Deep, rapid breathing (Kussmaul respirations) - Tachycardia (HR 122…	1	1
15	15	**Stage 1: Initial Presentation** A 19-year-old female cis brought to the emergency department due to "acting weird." The roommate reports the patient has been sleeping excessively for 3 days, missing classes, and complaining of a "horrible stomach bug." Patient reports she stopped taking her "sugar pills" two weeks ago because they were making her gain weight. She's been trying to "detox" with a…	stage-1	Diabetic Ketoacidosis	o1-2024-12-17_high	Part 1 ‚Äì Differential Diagnosis Considerations Diagnosis 1: Diabetic Ketoacidosis (DKA) Supporting Findings: ‚Ä¢ Known type 1 diabetes with recent insulin discontinuation (pump removed 2 weeks ago). ‚Ä¢ Fruity breath odor, suggestive of ketones. ‚Ä¢ Deep, rapid respirations (Kussmaul breathing). ‚Ä¢ Dehydration (dry mucous membranes, decreased skin turgor). ‚Ä¢ Mild confusion and drowsiness. ‚Ä…	1	1
15	15	**Stage 1: Initial Presentation** A 19-year-old female cis brought to the emergency department due to "acting weird." The roommate reports the patient has been sleeping excessively for 3 days, missing classes, and complaining of a "horrible stomach bug." Patient reports she stopped taking her "sugar pills" two weeks ago because they were making her gain weight. She's been trying to "detox" with a…	stage-1	Diabetic Ketoacidosis	gemini-2.0-flash-001	Okay, here's my approach to the differential diagnosis for this case: **Part 1 ‚Äì Differential Diagnosis Considerations:** **Diagnosis 1: Diabetic Ketoacidosis (DKA)** * **Supporting Findings:** * Type 1 Diabetes (T1DM) history. * Insulin pump discontinuation two weeks prior. * Hyperglycemia due to insulin omission. * "Horrible stomach bug" (may represent early DKA symptoms). * Fruity breath (ke…	1	1
15	15	**Stage 1: Initial Presentation** A 19-year-old female cis brought to the emergency department due to "acting weird." The roommate reports the patient has been sleeping excessively for 3 days, missing classes, and complaining of a "horrible stomach bug." Patient reports she stopped taking her "sugar pills" two weeks ago because they were making her gain weight. She's been trying to "detox" with a…	stage-1	Diabetic Ketoacidosis	gemini-2.0-pro-exp-02-05	Here's a breakdown of the differential diagnosis and the final diagnosis: **Part 1 ‚Äì Differential Diagnosis Considerations:** - **Diagnosis 1: Diabetic Ketoacidosis (DKA)** **Supporting Findings:** * Type 1 Diabetes history. * Cessation of insulin pump (critical for T1DM management). * "Horrible stomach bug" (nausea/vomiting common in DKA). * "Acting weird" (altered mental status due to acidosi…	1	1
15	15	**Stage 1: Initial Presentation** A 19-year-old female cis brought to the emergency department due to "acting weird." The roommate reports the patient has been sleeping excessively for 3 days, missing classes, and complaining of a "horrible stomach bug." Patient reports she stopped taking her "sugar pills" two weeks ago because they were making her gain weight. She's been trying to "detox" with a…	stage-1	Diabetic Ketoacidosis	claude-3-5-haiku-20241022	Part 1 ‚Äì Differential Diagnosis Considerations: Diagnosis 1: Diabetic Ketoacidosis (DKA) Supporting Findings: - Type 1 Diabetes - Discontinued insulin pump 2 weeks ago - Tachycardia (122 bpm) - Tachypnea (24 breaths/minute) - Dry mucous membranes - Fruity breath - Decreased skin turgor - Mild confusion - Rapid, deep breathing Opposing Findings or Missing Evidence: - No documented hyperglycemia …	1	1
15	15	**Stage 1: Initial Presentation** A 19-year-old female cis brought to the emergency department due to "acting weird." The roommate reports the patient has been sleeping excessively for 3 days, missing classes, and complaining of a "horrible stomach bug." Patient reports she stopped taking her "sugar pills" two weeks ago because they were making her gain weight. She's been trying to "detox" with a…	stage-1	Diabetic Ketoacidosis	claude-3-5-sonnet-20241022	Part 1 ‚Äì Differential Diagnosis Considerations: Diagnosis 1: Diabetic Ketoacidosis (DKA) Supporting Findings: - Type 1 Diabetes with discontinued insulin pump - Fruity breath (ketones) - Tachycardia (122 bpm) and tachypnea (24 breaths/min) - Confusion and lethargy - Abdominal tenderness - Dry mucous membranes and decreased skin turgor suggesting dehydration Opposing Findings: - None significant…	1	1
15	15	**Stage 1: Initial Presentation** A 19-year-old female cis brought to the emergency department due to "acting weird." The roommate reports the patient has been sleeping excessively for 3 days, missing classes, and complaining of a "horrible stomach bug." Patient reports she stopped taking her "sugar pills" two weeks ago because they were making her gain weight. She's been trying to "detox" with a…	stage-1	Diabetic Ketoacidosis	o3-mini-2025-01-31_high	Part 1 ‚Äì Differential Diagnosis Considerations: Diagnosis 1: Diabetic Ketoacidosis (DKA) ‚Ä¢ Supporting Findings: ‚ÄÉ‚Äì History of type 1 diabetes and recent discontinuation of her insulin pump two weeks ago. ‚ÄÉ‚Äì Presence of fruity breath, a hallmark sign of ketonemia. ‚ÄÉ‚Äì Physical exam reveals tachycardia (122 beats/min), tachypnea with deep, rapid respirations, and signs of dehydration…	1	1
15	15	**Stage 1: Initial Presentation** A 19-year-old female cis brought to the emergency department due to "acting weird." The roommate reports the patient has been sleeping excessively for 3 days, missing classes, and complaining of a "horrible stomach bug." Patient reports she stopped taking her "sugar pills" two weeks ago because they were making her gain weight. She's been trying to "detox" with a…	stage-1	Diabetic Ketoacidosis	gemini-2.0-flash-thinking-exp-01-21	Part 1 ‚Äì Differential Diagnosis Considerations: - Diagnosis 1: Diabetic Ketoacidosis (DKA) Supporting Findings: - History of Type 1 Diabetes and discontinuation of insulin pump two weeks prior. - "Sugar pills" likely refers to birth control pills, and stopping these can indirectly affect insulin sensitivity and glucose control in some individuals with diabetes. - Excessive sleepiness, altered m…	1	1
15	15	**Stage 1: Initial Presentation** A 19-year-old female cis brought to the emergency department due to "acting weird." The roommate reports the patient has been sleeping excessively for 3 days, missing classes, and complaining of a "horrible stomach bug." Patient reports she stopped taking her "sugar pills" two weeks ago because they were making her gain weight. She's been trying to "detox" with a…	stage-1	Diabetic Ketoacidosis	o3-mini-2025-01-31_medium	Part 1 ‚Äì Differential Diagnosis Considerations: 1. Diabetic Ketoacidosis (DKA) ‚ÄÉSupporting Findings: ‚ÄÉ‚ÄÉ‚Ä¢ History of type 1 diabetes with recent discontinuation of the insulin pump (removed 2 weeks ago). ‚ÄÉ‚ÄÉ‚Ä¢ Signs of dehydration: dry mucous membranes, decreased skin turgor. ‚ÄÉ‚ÄÉ‚Ä¢ Tachycardia (122 bpm) and tachypnea with deep, rapid breaths (suggestive of Kussmaul respirations).…	1	1
15	15	**Stage 1: Initial Presentation** A 19-year-old female cis brought to the emergency department due to "acting weird." The roommate reports the patient has been sleeping excessively for 3 days, missing classes, and complaining of a "horrible stomach bug." Patient reports she stopped taking her "sugar pills" two weeks ago because they were making her gain weight. She's been trying to "detox" with a…	stage-1	Diabetic Ketoacidosis	gpt-4o-2024-11-20	### Part 1 ‚Äì Differential Diagnosis Considerations: #### **Diagnosis 1: Diabetic Ketoacidosis (DKA)** **Supporting Findings:** - **History of Type 1 Diabetes:** Patient has a known history of Type 1 diabetes and has stopped using her insulin pump for the past two weeks, a key precipitant for DKA. - **Recent Stressors:** Emotional stress (breakup), dietary changes (juice cleanse), and discontinu…	1	1
15	15	**Stage 1: Initial Presentation** A 19-year-old female cis brought to the emergency department due to "acting weird." The roommate reports the patient has been sleeping excessively for 3 days, missing classes, and complaining of a "horrible stomach bug." Patient reports she stopped taking her "sugar pills" two weeks ago because they were making her gain weight. She's been trying to "detox" with a…	stage-1	Diabetic Ketoacidosis	o1-2024-12-17_medium	Part 1 ‚Äì Differential Diagnosis Considerations Diagnosis 1: Diabetic Ketoacidosis (DKA) Supporting Findings: ‚Ä¢ Type 1 diabetes with poor insulin adherence (removed insulin pump two weeks ago). ‚Ä¢ Fruity breath odor (suggesting ketones). ‚Ä¢ Deep, rapid respirations (Kussmaul breathing). ‚Ä¢ Tachycardia and mild hypotension, consistent with volume depletion. ‚Ä¢ Complaints of abdominal discom…	1	1
16	16	**Stage 1: Initial Presentation** A 52-year-old female is brought to emergency department by her teenage daughter at 7:30 AM. Daughter reports finding mother on the kitchen floor at 7:15 AM, surrounded by broken dishes. Mother was last seen normal previous night at 10 PM. Patient appears confused and keeps saying "I'm fine" despite obvious difficulty speaking. Daughter notes mother was complainin…	stage-1	Ischemic Stroke	o1-2024-12-17_high	Part 1 ‚Äì Differential Diagnosis Considerations Diagnosis 1: Right-Sided Ischemic Stroke Supporting Findings: ‚Ä¢ Subtle left-sided neglect and left arm drift suggest right hemisphere involvement. ‚Ä¢ Mild dysarthria and confusion. ‚Ä¢ Headache could be non-specific but may accompany stroke. ‚Ä¢ Risk factors: prediabetes, recent introduction of oral contraceptives, history of migraines, elevated…	1	1
16	16	**Stage 1: Initial Presentation** A 52-year-old female is brought to emergency department by her teenage daughter at 7:30 AM. Daughter reports finding mother on the kitchen floor at 7:15 AM, surrounded by broken dishes. Mother was last seen normal previous night at 10 PM. Patient appears confused and keeps saying "I'm fine" despite obvious difficulty speaking. Daughter notes mother was complainin…	stage-1	Ischemic Stroke	o3-mini-2025-01-31_medium	Part 1 ‚Äì Differential Diagnosis Considerations: Diagnosis 1: Acute Ischemic Stroke ‚Ä¢ Supporting Findings: ‚ÄÉ- Sudden onset confusion and difficulty speaking (‚ÄúI'm fine‚Äù despite deficits) ‚ÄÉ- Focal neurological deficits including mild dysarthria, left-sided neglect, and left arm drift ‚ÄÉ- Elevated blood pressure (168/92 mmHg) which is a stroke risk factor ‚ÄÉ- Use of oral contraceptives…	1	1
16	16	**Stage 1: Initial Presentation** A 52-year-old female is brought to emergency department by her teenage daughter at 7:30 AM. Daughter reports finding mother on the kitchen floor at 7:15 AM, surrounded by broken dishes. Mother was last seen normal previous night at 10 PM. Patient appears confused and keeps saying "I'm fine" despite obvious difficulty speaking. Daughter notes mother was complainin…	stage-1	Ischemic Stroke	gemini-2.0-flash-001	Okay, here's my assessment of the case, following the requested format: **Part 1 ‚Äì Differential Diagnosis Considerations:** **Diagnosis 1: Acute Ischemic Stroke** * **Supporting Findings:** * Sudden onset of neurological deficits (dysarthria, left-sided neglect, left arm drift). * Hypertension (168/92 mmHg). * History of migraines with aura (increased risk of stroke). * Recent COVID-19 infectio…	1	1
16	16	**Stage 1: Initial Presentation** A 52-year-old female is brought to emergency department by her teenage daughter at 7:30 AM. Daughter reports finding mother on the kitchen floor at 7:15 AM, surrounded by broken dishes. Mother was last seen normal previous night at 10 PM. Patient appears confused and keeps saying "I'm fine" despite obvious difficulty speaking. Daughter notes mother was complainin…	stage-1	Ischemic Stroke	gpt-4o-2024-11-20	### Part 1 ‚Äì Differential Diagnosis Considerations: --- #### **Diagnosis 1: Acute Ischemic Stroke (likely right MCA territory)** **Supporting Findings:** - Sudden onset of confusion and neurological deficits (left-sided neglect, left arm drift). - Dysarthria and subtle speech difficulty. - History of migraines with aura (potentially a vascular risk factor). - Hypertension (168/92 mmHg), a major…	1	1
16	16	**Stage 1: Initial Presentation** A 52-year-old female is brought to emergency department by her teenage daughter at 7:30 AM. Daughter reports finding mother on the kitchen floor at 7:15 AM, surrounded by broken dishes. Mother was last seen normal previous night at 10 PM. Patient appears confused and keeps saying "I'm fine" despite obvious difficulty speaking. Daughter notes mother was complainin…	stage-1	Ischemic Stroke	claude-3-7-sonnet-20250219_thinking	# Differential Diagnosis for 52-Year-Old Female with Acute Neurological Presentation ## Part 1 ‚Äì Differential Diagnosis Considerations ### Diagnosis 1: Acute Ischemic Stroke **Supporting Findings:** - Sudden onset neurological deficits (found on floor with broken dishes) - Focal neurological deficits: left-sided neglect, left arm drift, dysarthria - Hypertension (168/92 mmHg) - Multiple stroke …	1	1
16	16	**Stage 1: Initial Presentation** A 52-year-old female is brought to emergency department by her teenage daughter at 7:30 AM. Daughter reports finding mother on the kitchen floor at 7:15 AM, surrounded by broken dishes. Mother was last seen normal previous night at 10 PM. Patient appears confused and keeps saying "I'm fine" despite obvious difficulty speaking. Daughter notes mother was complainin…	stage-1	Ischemic Stroke	gemini-2.0-pro-exp-02-05	Okay, here's my assessment of the case, following the requested format: **Part 1 ‚Äì Differential Diagnosis Considerations:** - **Diagnosis 1: Ischemic Stroke (specifically, Right Middle Cerebral Artery territory)** Supporting Findings: * Sudden onset of neurological deficits (confusion, dysarthria, left-sided neglect, left arm drift). * Elevated blood pressure (168/92 mmHg), a known risk factor …	1	1
16	16	**Stage 1: Initial Presentation** A 52-year-old female is brought to emergency department by her teenage daughter at 7:30 AM. Daughter reports finding mother on the kitchen floor at 7:15 AM, surrounded by broken dishes. Mother was last seen normal previous night at 10 PM. Patient appears confused and keeps saying "I'm fine" despite obvious difficulty speaking. Daughter notes mother was complainin…	stage-1	Ischemic Stroke	claude-3-5-sonnet-20241022	Part 1 ‚Äì Differential Diagnosis Considerations: Diagnosis 1: Acute Ischemic Stroke Supporting Findings: - Acute onset neurological deficits (left-sided neglect, arm drift) - Dysarthria - Elevated blood pressure (168/92) - Multiple risk factors: recent COVID-19 (hypercoagulable state), oral contraceptives, migraines with aura - Sudden onset with witnessed time of last known normal - Confusion an…	1	1
16	16	**Stage 1: Initial Presentation** A 52-year-old female is brought to emergency department by her teenage daughter at 7:30 AM. Daughter reports finding mother on the kitchen floor at 7:15 AM, surrounded by broken dishes. Mother was last seen normal previous night at 10 PM. Patient appears confused and keeps saying "I'm fine" despite obvious difficulty speaking. Daughter notes mother was complainin…	stage-1	Ischemic Stroke	claude-3-7-sonnet-20250219	# Differential Diagnosis for 52-year-old Female with Acute Neurological Symptoms ## Part 1 ‚Äì Differential Diagnosis Considerations ### Diagnosis 1: Acute Ischemic Stroke **Supporting Findings:** - Acute onset neurological deficits (dysarthria, left-sided neglect, left arm drift) - Found on floor with sudden onset symptoms - Elevated blood pressure (168/92 mmHg) - Multiple stroke risk factors: -…	1	1
16	16	**Stage 1: Initial Presentation** A 52-year-old female is brought to emergency department by her teenage daughter at 7:30 AM. Daughter reports finding mother on the kitchen floor at 7:15 AM, surrounded by broken dishes. Mother was last seen normal previous night at 10 PM. Patient appears confused and keeps saying "I'm fine" despite obvious difficulty speaking. Daughter notes mother was complainin…	stage-1	Ischemic Stroke	gemini-2.0-flash-thinking-exp-01-21	**Part 1 ‚Äì Differential Diagnosis Considerations:** **Diagnosis 1: Acute Ischemic Stroke** Supporting Findings: - Sudden onset of neurological symptoms (confusion, dysarthria, left-sided neglect, left arm drift) overnight. - Focal neurological deficits (left-sided neglect, left arm drift). - Hypertension (168/92 mmHg) is a significant risk factor. - Prediabetes is a risk factor for vascular dis…	1	1
16	16	**Stage 1: Initial Presentation** A 52-year-old female is brought to emergency department by her teenage daughter at 7:30 AM. Daughter reports finding mother on the kitchen floor at 7:15 AM, surrounded by broken dishes. Mother was last seen normal previous night at 10 PM. Patient appears confused and keeps saying "I'm fine" despite obvious difficulty speaking. Daughter notes mother was complainin…	stage-1	Ischemic Stroke	claude-3-5-haiku-20241022	Part 1 ‚Äì Differential Diagnosis Considerations: Diagnosis 1: Acute Ischemic Stroke Supporting Findings: - Sudden onset of confusion - Dysarthria - Left-sided neurological deficits (arm drift, neglect) - Elevated blood pressure - Recent COVID-19 infection (potential hypercoagulable state) - Oral contraceptive use (increased stroke risk) Opposing Findings: - No clear facial droop - Relatively pre…	1	1
16	16	**Stage 1: Initial Presentation** A 52-year-old female is brought to emergency department by her teenage daughter at 7:30 AM. Daughter reports finding mother on the kitchen floor at 7:15 AM, surrounded by broken dishes. Mother was last seen normal previous night at 10 PM. Patient appears confused and keeps saying "I'm fine" despite obvious difficulty speaking. Daughter notes mother was complainin…	stage-1	Ischemic Stroke	o3-mini-2025-01-31_high	Below is a structured analysis based on the case details. ‚îÄ‚îÄ‚îÄ‚îÄ‚îÄ‚îÄ‚îÄ‚îÄ‚îÄ‚îÄ‚îÄ‚îÄ‚îÄ‚îÄ‚îÄ‚îÄ‚îÄ‚îÄ‚îÄ‚îÄ‚îÄ‚îÄ‚îÄ‚îÄ‚îÄ‚îÄ‚îÄ‚îÄ‚îÄ‚îÄ Part 1 ‚Äì Differential Diagnosis Considerations Diagnosis 1: Acute Ischemic Stroke ‚Ä¢ Supporting Findings: ‚ÄÉ‚Äì Sudden onset confusion with difficulty speaking (‚ÄúI‚Äôm fine‚Äù despite dysarthria) ‚ÄÉ‚Äì Focal neurological deficits including lef…	1	1
16	16	**Stage 1: Initial Presentation** A 52-year-old female is brought to emergency department by her teenage daughter at 7:30 AM. Daughter reports finding mother on the kitchen floor at 7:15 AM, surrounded by broken dishes. Mother was last seen normal previous night at 10 PM. Patient appears confused and keeps saying "I'm fine" despite obvious difficulty speaking. Daughter notes mother was complainin…	stage-1	Ischemic Stroke	o1-2024-12-17_medium	Part 1 ‚Äì Differential Diagnosis Considerations Diagnosis 1: Acute Ischemic Stroke (likely right hemisphere) ‚Ä¢ Supporting Findings: ‚Äì Sudden onset of confusion in the early morning ‚Äì Subtle left-sided neglect and left arm drift, pointing to a right-sided brain lesion ‚Äì Mild dysarthria and headache, which can occur in stroke ‚Äì Multiple risk factors: hypertension (168/92), prediabetes, r…	1	1
17	17	**Stage 1: Initial Presentation** A 52-year-old project manager is brought to the emergency department by his wife after she found him confused while working from home. She reports he was staring at his computer screen, making clicking sounds with his mouth, and was unresponsive to her questions for about 2 minutes. Afterward, he was confused and complained of a headache. He has no memory of the …	stage-1	Seizure Disorder	gpt-4o-2024-11-20	### Part 1 ‚Äì Differential Diagnosis Considerations: #### **Diagnosis 1: Focal-Onset Seizure with Secondary Generalization** **Supporting Findings:** - **Event Description:** The unresponsive episode with staring, mouth clicking, and postictal confusion is highly suggestive of a focal-onset seizure with secondary generalization. - **Tongue Laceration:** The presence of a tongue bite (right-sided…	1	1
17	17	**Stage 1: Initial Presentation** A 52-year-old project manager is brought to the emergency department by his wife after she found him confused while working from home. She reports he was staring at his computer screen, making clicking sounds with his mouth, and was unresponsive to her questions for about 2 minutes. Afterward, he was confused and complained of a headache. He has no memory of the …	stage-1	Seizure Disorder	o1-2024-12-17_medium	Part 1 ‚Äì Differential Diagnosis Considerations Diagnosis 1: Focal Impaired Awareness Seizures (Complex Partial Seizures) ‚Ä¢ Supporting Findings: ‚Äì Confusional episode with automatisms (mouth clicking) and post-event confusion ‚Äì Headache and tongue laceration afterward (suggestive of possible bite during seizure) ‚Äì History of ‚Äúdizzy spells‚Äù and feeling ‚Äúspacey‚Äù which could be subc…	1	1
17	17	**Stage 1: Initial Presentation** A 52-year-old project manager is brought to the emergency department by his wife after she found him confused while working from home. She reports he was staring at his computer screen, making clicking sounds with his mouth, and was unresponsive to her questions for about 2 minutes. Afterward, he was confused and complained of a headache. He has no memory of the …	stage-1	Seizure Disorder	gemini-2.0-pro-exp-02-05	Okay, here's my assessment of the case, structured as requested: **Part 1 ‚Äì Differential Diagnosis Considerations** - **Diagnosis 1: Focal Seizure with Impaired Awareness (previously complex partial seizure)** Supporting Findings: * **Witnessed Event:** The wife's description strongly suggests a seizure (unresponsiveness, automatisms - mouth clicking, post-ictal confusion, headache). * **"Dizzy…	1	1
17	17	**Stage 1: Initial Presentation** A 52-year-old project manager is brought to the emergency department by his wife after she found him confused while working from home. She reports he was staring at his computer screen, making clicking sounds with his mouth, and was unresponsive to her questions for about 2 minutes. Afterward, he was confused and complained of a headache. He has no memory of the …	stage-1	Seizure Disorder	o1-2024-12-17_high	Part 1 ‚Äì Differential Diagnosis Considerations Diagnosis 1: Focal-Onset Seizure (Complex Partial Seizure) Supporting Findings: ‚Ä¢ Witnessed 2-minute episode with unresponsive staring and oral automatisms (clicking sounds). ‚Ä¢ Post-event confusion and headache, consistent with a postictal state. ‚Ä¢ Tongue laceration, suggesting possible biting during the event. ‚Ä¢ History of ‚Äúdizzy spells‚…	1	1
17	17	**Stage 1: Initial Presentation** A 52-year-old project manager is brought to the emergency department by his wife after she found him confused while working from home. She reports he was staring at his computer screen, making clicking sounds with his mouth, and was unresponsive to her questions for about 2 minutes. Afterward, he was confused and complained of a headache. He has no memory of the …	stage-1	Seizure Disorder	claude-3-7-sonnet-20250219_thinking	# Part 1 ‚Äì Differential Diagnosis Considerations ## Diagnosis 1: Complex Partial Seizure with Secondary Generalization **Supporting Findings:** - Brief episode of unresponsiveness with automatisms (staring, clicking sounds) - Post-event confusion and headache - Amnesia for the event - Tongue laceration (highly specific for seizure activity) - Previous "dizzy spells" and "spacey" episodes (possi…	1	1
17	17	**Stage 1: Initial Presentation** A 52-year-old project manager is brought to the emergency department by his wife after she found him confused while working from home. She reports he was staring at his computer screen, making clicking sounds with his mouth, and was unresponsive to her questions for about 2 minutes. Afterward, he was confused and complained of a headache. He has no memory of the …	stage-1	Seizure Disorder	o3-mini-2025-01-31_medium	Part 1 ‚Äì Differential Diagnosis Considerations: Diagnosis 1: Focal Onset Seizure with Impaired Awareness ‚Ä¢ Supporting Findings: ‚ÄÉ‚Äì Witnessed episode of unresponsiveness lasting about 2 minutes with associated mouth ‚Äúclicking‚Äù sounds (suggestive of automatisms). ‚ÄÉ‚Äì Post-event confusion and headache consistent with a postictal state. ‚ÄÉ‚Äì Presence of a tongue laceration, which is …	1	1
17	17	**Stage 1: Initial Presentation** A 52-year-old project manager is brought to the emergency department by his wife after she found him confused while working from home. She reports he was staring at his computer screen, making clicking sounds with his mouth, and was unresponsive to her questions for about 2 minutes. Afterward, he was confused and complained of a headache. He has no memory of the …	stage-1	Seizure Disorder	gemini-2.0-flash-001	Okay, here's my assessment of the case, following the requested structure: **Part 1 ‚Äì Differential Diagnosis Considerations:** **Diagnosis 1: Focal Seizure with Post-Ictal Confusion** * **Supporting Findings:** * Witnessed unresponsiveness with automatisms (clicking sounds). * Post-ictal confusion and headache. * Tongue laceration (suggestive of seizure activity). * History of "dizzy spells" po…	1	1
17	17	**Stage 1: Initial Presentation** A 52-year-old project manager is brought to the emergency department by his wife after she found him confused while working from home. She reports he was staring at his computer screen, making clicking sounds with his mouth, and was unresponsive to her questions for about 2 minutes. Afterward, he was confused and complained of a headache. He has no memory of the …	stage-1	Seizure Disorder	claude-3-5-haiku-20241022	Part 1 ‚Äì Differential Diagnosis Considerations: Diagnosis 1: New-Onset Seizure Disorder Supporting Findings: - Unresponsive episode with altered mental status - Tongue laceration suggesting possible tonic-clonic movement - Family history of late-onset seizures - Occasional "dizzy spells" and losing track of conversations - Possible triggers: stress, sleep deprivation, recent COVID-19 infection …	1	1
17	17	**Stage 1: Initial Presentation** A 52-year-old project manager is brought to the emergency department by his wife after she found him confused while working from home. She reports he was staring at his computer screen, making clicking sounds with his mouth, and was unresponsive to her questions for about 2 minutes. Afterward, he was confused and complained of a headache. He has no memory of the …	stage-1	Seizure Disorder	claude-3-5-sonnet-20241022	Part 1 ‚Äì Differential Diagnosis Considerations: 1. New-Onset Seizure Disorder Supporting Findings: - Episode of unresponsiveness with automatisms (clicking sounds) - Post-ictal confusion and headache - Tongue laceration - Amnesia of event - Family history of seizures - Recent COVID-19 infection (potential neurological sequelae) Opposing Findings: - No witnessed tonic-clonic activity - No urinar…	1	1
17	17	**Stage 1: Initial Presentation** A 52-year-old project manager is brought to the emergency department by his wife after she found him confused while working from home. She reports he was staring at his computer screen, making clicking sounds with his mouth, and was unresponsive to her questions for about 2 minutes. Afterward, he was confused and complained of a headache. He has no memory of the …	stage-1	Seizure Disorder	o3-mini-2025-01-31_high	Below is a systematic approach to the case. ‚îÄ‚îÄ‚îÄ‚îÄ‚îÄ‚îÄ‚îÄ‚îÄ‚îÄ‚îÄ‚îÄ‚îÄ‚îÄ‚îÄ‚îÄ‚îÄ‚îÄ‚îÄ‚îÄ‚îÄ‚îÄ‚îÄ‚îÄ‚îÄ‚îÄ‚îÄ‚îÄ‚îÄ‚îÄ‚îÄ Part 1 ‚Äì Differential Diagnosis Considerations: 1. Focal Onset Seizure with Impaired Awareness (Complex Partial Seizure) ‚ÄÉ‚Ä¢ Supporting Findings: ‚ÄÉ‚ÄÉ‚Äì The patient experienced a brief period (‚âà2 minutes) of unresponsiveness with subsequent confusion. ‚Ä…	1	1
17	17	**Stage 1: Initial Presentation** A 52-year-old project manager is brought to the emergency department by his wife after she found him confused while working from home. She reports he was staring at his computer screen, making clicking sounds with his mouth, and was unresponsive to her questions for about 2 minutes. Afterward, he was confused and complained of a headache. He has no memory of the …	stage-1	Seizure Disorder	gemini-2.0-flash-thinking-exp-01-21	Part 1 ‚Äì Differential Diagnosis Considerations: - Diagnosis 1: Generalized Seizure Supporting Findings: - Witnessed unresponsiveness with automatisms (mouth clicking sounds). - Postictal confusion and headache. - Tongue laceration, suggestive of tonic-clonic activity. - Amnesia for the event. - History of "dizzy spells" could be subtle focal seizures preceding generalization. - Family history o…	1	1
17	17	**Stage 1: Initial Presentation** A 52-year-old project manager is brought to the emergency department by his wife after she found him confused while working from home. She reports he was staring at his computer screen, making clicking sounds with his mouth, and was unresponsive to her questions for about 2 minutes. Afterward, he was confused and complained of a headache. He has no memory of the …	stage-1	Seizure Disorder	claude-3-7-sonnet-20250219	# Differential Diagnosis for 52-Year-Old Male with Confusion Episode ## Part 1 ‚Äì Differential Diagnosis Considerations ### Diagnosis 1: Focal Seizure with Secondary Generalization **Supporting Findings:** - Episode of unresponsiveness with automatisms (clicking sounds) - Post-ictal confusion and headache - Amnesia for the event - Mild tongue laceration (suggesting possible bite during seizure) …	1	1
18	18	**Stage 1: Initial Presentation** A 35-year-old elementary school teacher presents to the emergency department with 3 days of what she thought was a "terrible sinus headache." She initially took Sudafed and Tylenol with minimal relief. Her 5-year-old son had a "stomach bug" last week with fever and diarrhea. She denies the classic severe headache or neck stiffness but notes feeling "foggy" and mo…	stage-1	Viral Meningitis	o3-mini-2025-01-31_high	Part 1 ‚Äì Differential Diagnosis Considerations: Diagnosis 1: Viral (Aseptic) Meningitis ‚Ä¢ Supporting Findings: ‚ÄÉ‚Äì Low-grade fever (37.8¬∞C) ‚ÄÉ‚Äì Photophobia (sensitivity to light; wearing sunglasses indoors) ‚ÄÉ‚Äì Nausea and feeling ‚Äúfoggy‚Äù ‚ÄÉ‚Äì Subtle resistance to neck flexion (suggesting mild meningeal irritation) ‚ÄÉ‚Äì Recent exposure to a viral illness (her son had a ‚Äústo…	1	1
18	18	**Stage 1: Initial Presentation** A 35-year-old elementary school teacher presents to the emergency department with 3 days of what she thought was a "terrible sinus headache." She initially took Sudafed and Tylenol with minimal relief. Her 5-year-old son had a "stomach bug" last week with fever and diarrhea. She denies the classic severe headache or neck stiffness but notes feeling "foggy" and mo…	stage-1	Viral Meningitis	gemini-2.0-flash-001	Okay, here's my approach to the differential diagnosis and final diagnosis for this case. **Part 1 ‚Äì Differential Diagnosis Considerations:** **Diagnosis 1: Viral Meningitis** * **Supporting Findings:** * Headache, photophobia, nausea, and mild fever are common symptoms. * Subtle resistance to neck flexion suggests meningeal irritation. * Recent "stomach bug" in her son suggests a possible vira…	1	1
18	18	**Stage 1: Initial Presentation** A 35-year-old elementary school teacher presents to the emergency department with 3 days of what she thought was a "terrible sinus headache." She initially took Sudafed and Tylenol with minimal relief. Her 5-year-old son had a "stomach bug" last week with fever and diarrhea. She denies the classic severe headache or neck stiffness but notes feeling "foggy" and mo…	stage-1	Viral Meningitis	claude-3-7-sonnet-20250219_thinking	# Differential Diagnosis Analysis for 35-Year-Old Teacher with Headache ## Part 1 ‚Äì Differential Diagnosis Considerations ### Diagnosis 1: Viral Meningitis **Supporting Findings:** - Low-grade fever (37.8¬∞C) - Subtle resistance to neck flexion - Photophobia (wincing at room lights, wearing sunglasses) - Feeling "foggy" (cognitive symptoms) - Nausea - Mild conjunctival injection - Epidemiologic…	1	1
18	18	**Stage 1: Initial Presentation** A 35-year-old elementary school teacher presents to the emergency department with 3 days of what she thought was a "terrible sinus headache." She initially took Sudafed and Tylenol with minimal relief. Her 5-year-old son had a "stomach bug" last week with fever and diarrhea. She denies the classic severe headache or neck stiffness but notes feeling "foggy" and mo…	stage-1	Viral Meningitis	o3-mini-2025-01-31_medium	Below is the systematic analysis: ‚îÄ‚îÄ‚îÄ‚îÄ‚îÄ‚îÄ‚îÄ‚îÄ‚îÄ‚îÄ‚îÄ‚îÄ‚îÄ‚îÄ‚îÄ‚îÄ‚îÄ‚îÄ‚îÄ‚îÄ‚îÄ‚îÄ‚îÄ‚îÄ‚îÄ‚îÄ‚îÄ‚îÄ Part 1 ‚Äì Differential Diagnosis Considerations: Diagnosis 1: Viral (Aseptic) Meningitis ‚ÄÉSupporting Findings: ‚ÄÉ‚ÄÉ‚Ä¢ Low-grade fever (37.8¬∞C) ‚ÄÉ‚ÄÉ‚Ä¢ Headache described as ‚Äúterrible,‚Äù slight photophobia (wearing sunglasses indoors) ‚ÄÉ‚ÄÉ‚Ä¢ ‚ÄúFoggy‚Äù feeling and …	1	1
18	18	**Stage 1: Initial Presentation** A 35-year-old elementary school teacher presents to the emergency department with 3 days of what she thought was a "terrible sinus headache." She initially took Sudafed and Tylenol with minimal relief. Her 5-year-old son had a "stomach bug" last week with fever and diarrhea. She denies the classic severe headache or neck stiffness but notes feeling "foggy" and mo…	stage-1	Viral Meningitis	claude-3-7-sonnet-20250219	# Differential Diagnosis for 35-year-old Teacher with Headache and Photophobia ## Part 1 ‚Äì Differential Diagnosis Considerations ### Diagnosis 1: Viral Meningitis **Supporting Findings:** - Headache with photophobia and mental fogginess - Low-grade fever (37.8¬∞C) - Subtle resistance to neck flexion - Conjunctival injection - Recent exposure to sick child with "stomach bug" - Nausea - Symptoms …	1	1
18	18	**Stage 1: Initial Presentation** A 35-year-old elementary school teacher presents to the emergency department with 3 days of what she thought was a "terrible sinus headache." She initially took Sudafed and Tylenol with minimal relief. Her 5-year-old son had a "stomach bug" last week with fever and diarrhea. She denies the classic severe headache or neck stiffness but notes feeling "foggy" and mo…	stage-1	Viral Meningitis	claude-3-5-haiku-20241022	Part 1 ‚Äì Differential Diagnosis Considerations: 1. Viral Meningitis Supporting Findings: - Mild fever (37.8¬∞C) - Photophobia - Subtle neck resistance - Son recently had gastroenteritis (potential viral exposure) - Nausea - Feeling "foggy" Opposing Findings: - Absence of classic meningeal signs - No frank nuchal rigidity - Negative Kernig's and Brudzinski's signs 2. Migraine with Atypical Prese…	1	1
18	18	**Stage 1: Initial Presentation** A 35-year-old elementary school teacher presents to the emergency department with 3 days of what she thought was a "terrible sinus headache." She initially took Sudafed and Tylenol with minimal relief. Her 5-year-old son had a "stomach bug" last week with fever and diarrhea. She denies the classic severe headache or neck stiffness but notes feeling "foggy" and mo…	stage-1	Viral Meningitis	o1-2024-12-17_medium	Part 1 ‚Äì Differential Diagnosis Considerations: Diagnosis 1: Viral Meningitis Supporting Findings: ‚Ä¢ Low-grade fever (37.8¬∞C) indicating a mild infectious process. ‚Ä¢ Subtle neck stiffness and photophobia suggest meningeal irritation but not severe enough for classic bacterial meningitis. ‚Ä¢ Recent exposure history (her son‚Äôs ‚Äústomach bug‚Äù could have been an enteroviral infection). ‚…	1	1
18	18	**Stage 1: Initial Presentation** A 35-year-old elementary school teacher presents to the emergency department with 3 days of what she thought was a "terrible sinus headache." She initially took Sudafed and Tylenol with minimal relief. Her 5-year-old son had a "stomach bug" last week with fever and diarrhea. She denies the classic severe headache or neck stiffness but notes feeling "foggy" and mo…	stage-1	Viral Meningitis	o1-2024-12-17_high	Part 1 ‚Äì Differential Diagnosis Considerations Diagnosis 1: Viral Meningitis (Aseptic Meningitis) ‚Ä¢ Supporting Findings: ‚Äì Recent mild fever (37.8¬∞C) and persistent headache not typical of her usual migraines ‚Äì Photophobia and ‚Äúfoggy‚Äù mentation suggesting meningeal involvement ‚Äì Subtle neck stiffness on exam, albeit without frank nuchal rigidity ‚Äì Child‚Äôs recent ‚Äústomach bug‚…	1	1
18	18	**Stage 1: Initial Presentation** A 35-year-old elementary school teacher presents to the emergency department with 3 days of what she thought was a "terrible sinus headache." She initially took Sudafed and Tylenol with minimal relief. Her 5-year-old son had a "stomach bug" last week with fever and diarrhea. She denies the classic severe headache or neck stiffness but notes feeling "foggy" and mo…	stage-1	Viral Meningitis	gemini-2.0-flash-thinking-exp-01-21	Part 1 ‚Äì Differential Diagnosis Considerations: - Diagnosis 1: Viral Meningitis Supporting Findings: - Headache, nausea, photophobia, and mild fever are classic symptoms. - "Foggy" feeling and sensitivity to light suggest meningeal irritation. - Subtle neck resistance, although not frank rigidity, can be present in early or mild cases. - Recent exposure to a sick child (viral gastroenteritis) i…	1	1
18	18	**Stage 1: Initial Presentation** A 35-year-old elementary school teacher presents to the emergency department with 3 days of what she thought was a "terrible sinus headache." She initially took Sudafed and Tylenol with minimal relief. Her 5-year-old son had a "stomach bug" last week with fever and diarrhea. She denies the classic severe headache or neck stiffness but notes feeling "foggy" and mo…	stage-1	Viral Meningitis	claude-3-5-sonnet-20241022	Part 1 ‚Äì Differential Diagnosis Considerations: 1. Viral Meningitis Supporting Findings: - Recent exposure to child with viral illness - Photophobia and headache - Subtle resistance to neck flexion - Low-grade fever - Mild conjunctival injection - "Foggy" mental state - Nausea Opposing Findings: - Lack of severe neck stiffness - Negative Kernig's and Brudzinski's signs - Less acute onset than t…	1	1
18	18	**Stage 1: Initial Presentation** A 35-year-old elementary school teacher presents to the emergency department with 3 days of what she thought was a "terrible sinus headache." She initially took Sudafed and Tylenol with minimal relief. Her 5-year-old son had a "stomach bug" last week with fever and diarrhea. She denies the classic severe headache or neck stiffness but notes feeling "foggy" and mo…	stage-1	Viral Meningitis	gpt-4o-2024-11-20	### Part 1 ‚Äì Differential Diagnosis Considerations: #### **Diagnosis 1: Viral Meningitis** **Supporting Findings:** - Subtle resistance to neck flexion and photophobia suggest meningeal irritation. - "Foggy" sensation and nausea are consistent with viral meningitis. - Recent exposure to a child with a febrile illness (likely viral gastroenteritis) increases the risk of viral infection. - Normal…	1	1
18	18	**Stage 1: Initial Presentation** A 35-year-old elementary school teacher presents to the emergency department with 3 days of what she thought was a "terrible sinus headache." She initially took Sudafed and Tylenol with minimal relief. Her 5-year-old son had a "stomach bug" last week with fever and diarrhea. She denies the classic severe headache or neck stiffness but notes feeling "foggy" and mo…	stage-1	Viral Meningitis	gemini-2.0-pro-exp-02-05	Okay, here's my assessment of the case, structured as requested: **Part 1 ‚Äì Differential Diagnosis Considerations:** - **Diagnosis 1: Viral Meningitis** Supporting Findings: * Headache, photophobia, nausea, and "foggy" mental status. * Mild fever. * Subtle neck resistance (though no frank rigidity). * Recent exposure to a sick child (possible viral source). * Exposure to many children in her pr…	1	1
19	19	**Stage 1: Initial Presentation** A 35-year-old female presents to the ED at 3 AM with complaints of severe mid-upper abdominal discomfort that started after dinner at a new restaurant. She attributes it to possible food poisoning, noting she "always has a sensitive stomach." The pain doesn't improve with antacids and is accompanied by persistent nausea. Notably, she had similar but milder episod…	stage-1	Acute Pancreatitis	gpt-4o-2024-11-20	### Part 1 ‚Äì Differential Diagnosis Considerations: --- #### **Diagnosis 1: Acute Pancreatitis** **Supporting Findings:** - Severe mid-upper abdominal pain radiating to the back, worsened after a meal, and relieved by leaning forward. - Nausea and persistent discomfort. - History of alcohol use (risk factor for pancreatitis). - Physical exam findings: epigastric tenderness, diminished bowel sou…	1	1
19	19	**Stage 1: Initial Presentation** A 35-year-old female presents to the ED at 3 AM with complaints of severe mid-upper abdominal discomfort that started after dinner at a new restaurant. She attributes it to possible food poisoning, noting she "always has a sensitive stomach." The pain doesn't improve with antacids and is accompanied by persistent nausea. Notably, she had similar but milder episod…	stage-1	Acute Pancreatitis	claude-3-7-sonnet-20250219	# Differential Diagnosis for 35-Year-Old Female with Abdominal Pain ## Part 1 ‚Äì Differential Diagnosis Considerations ### Diagnosis 1: Acute Pancreatitis **Supporting Findings:** - Severe mid-upper abdominal pain - Pain worsened after eating - Similar but milder episodes over past month - Recent diagnosis of high triglycerides (major risk factor) - Increased alcohol consumption (risk factor) - …	1	1
19	19	**Stage 1: Initial Presentation** A 35-year-old female presents to the ED at 3 AM with complaints of severe mid-upper abdominal discomfort that started after dinner at a new restaurant. She attributes it to possible food poisoning, noting she "always has a sensitive stomach." The pain doesn't improve with antacids and is accompanied by persistent nausea. Notably, she had similar but milder episod…	stage-1	Acute Pancreatitis	claude-3-7-sonnet-20250219_thinking	# Differential Diagnosis Analysis ## Part 1 ‚Äì Differential Diagnosis Considerations ### Diagnosis 1: Acute Cholecystitis/Biliary Colic **Supporting Findings:** - Female gender (higher risk demographic) - Mid-upper abdominal pain worse after eating - Mild scleral icterus and jaundice suggesting biliary obstruction - Recent start of oral contraceptives (known risk factor for gallbladder disease) …	1	1
19	19	**Stage 1: Initial Presentation** A 35-year-old female presents to the ED at 3 AM with complaints of severe mid-upper abdominal discomfort that started after dinner at a new restaurant. She attributes it to possible food poisoning, noting she "always has a sensitive stomach." The pain doesn't improve with antacids and is accompanied by persistent nausea. Notably, she had similar but milder episod…	stage-1	Acute Pancreatitis	gemini-2.0-pro-exp-02-05	Okay, here's my assessment of the case, structured as requested: **Part 1 ‚Äì Differential Diagnosis Considerations:** - **Diagnosis 1: Acute Pancreatitis** Supporting Findings: * Severe mid-upper abdominal discomfort (epigastric pain). * Pain onset after a meal. * Persistent nausea. * History of milder, similar episodes. * Elevated triglycerides. * Increased alcohol consumption. * Tachycardia, t…	1	1
19	19	**Stage 1: Initial Presentation** A 35-year-old female presents to the ED at 3 AM with complaints of severe mid-upper abdominal discomfort that started after dinner at a new restaurant. She attributes it to possible food poisoning, noting she "always has a sensitive stomach." The pain doesn't improve with antacids and is accompanied by persistent nausea. Notably, she had similar but milder episod…	stage-1	Acute Pancreatitis	o1-2024-12-17_high	Part 1 ‚Äì Differential Diagnosis Considerations Diagnosis 1: Acute Pancreatitis Supporting Findings: ‚Ä¢ Severe epigastric pain, worse when supine and somewhat relieved by leaning forward. ‚Ä¢ Nausea and repeated prior ‚Äúmilder‚Äù episodes suggesting a recurrent inflammatory process. ‚Ä¢ Recent increase in alcohol intake (a common risk factor). ‚Ä¢ History of high triglycerides, another recogni…	1	1
19	19	**Stage 1: Initial Presentation** A 35-year-old female presents to the ED at 3 AM with complaints of severe mid-upper abdominal discomfort that started after dinner at a new restaurant. She attributes it to possible food poisoning, noting she "always has a sensitive stomach." The pain doesn't improve with antacids and is accompanied by persistent nausea. Notably, she had similar but milder episod…	stage-1	Acute Pancreatitis	claude-3-5-sonnet-20241022	Part 1 ‚Äì Differential Diagnosis Considerations: Diagnosis 1: Acute Pancreatitis Supporting Findings: - Acute epigastric pain radiating to back - Recent high triglycerides diagnosis - Increased alcohol consumption - Position of comfort (leaning forward) - Similar but milder episodes in past month - Nausea - Tachycardia Opposing Findings: - No documented lipase/amylase levels - No imaging confirm…	1	1
19	19	**Stage 1: Initial Presentation** A 35-year-old female presents to the ED at 3 AM with complaints of severe mid-upper abdominal discomfort that started after dinner at a new restaurant. She attributes it to possible food poisoning, noting she "always has a sensitive stomach." The pain doesn't improve with antacids and is accompanied by persistent nausea. Notably, she had similar but milder episod…	stage-1	Acute Pancreatitis	o3-mini-2025-01-31_medium	Part 1 ‚Äì Differential Diagnosis Considerations: 1. Acute Pancreatitis (Gallstone/Pancreatitis Spectrum) ‚ÄÉ‚Ä¢ Supporting Findings: ‚ÄÉ‚ÄÉ‚Äì Severe epigastric (mid-upper abdominal) pain that worsens despite antacids. ‚ÄÉ‚ÄÉ‚Äì Patient‚Äôs positioning (leaning forward) is classically associated with pancreatitis. ‚ÄÉ‚ÄÉ‚Äì History of hypertriglyceridemia and recent OCP use increases the risk of…	1	1
19	19	**Stage 1: Initial Presentation** A 35-year-old female presents to the ED at 3 AM with complaints of severe mid-upper abdominal discomfort that started after dinner at a new restaurant. She attributes it to possible food poisoning, noting she "always has a sensitive stomach." The pain doesn't improve with antacids and is accompanied by persistent nausea. Notably, she had similar but milder episod…	stage-1	Acute Pancreatitis	claude-3-5-haiku-20241022	Part 1 ‚Äì Differential Diagnosis Considerations: Diagnosis 1: Acute Pancreatitis Supporting Findings: - Severe mid-upper abdominal pain - Nausea - Elevated heart rate - Mild scleral and skin jaundice - Recent increased alcohol consumption - High triglycerides - Leaning forward posture (typical of pancreatitis) Opposing Findings: - No definitive fever - No clear evidence of significant inflammati…	1	1
19	19	**Stage 1: Initial Presentation** A 35-year-old female presents to the ED at 3 AM with complaints of severe mid-upper abdominal discomfort that started after dinner at a new restaurant. She attributes it to possible food poisoning, noting she "always has a sensitive stomach." The pain doesn't improve with antacids and is accompanied by persistent nausea. Notably, she had similar but milder episod…	stage-1	Acute Pancreatitis	gemini-2.0-flash-001	Okay, here's my assessment of the case, structured as requested: **Part 1 ‚Äì Differential Diagnosis Considerations:** **Diagnosis 1: Acute Pancreatitis** * **Supporting Findings:** * Severe mid-upper abdominal pain radiating from the epigastrium. * Nausea. * History of similar, milder episodes. * Elevated triglycerides (recent diagnosis). * Alcohol consumption (4-5 drinks on days off). * Tachyca…	1	1
19	19	**Stage 1: Initial Presentation** A 35-year-old female presents to the ED at 3 AM with complaints of severe mid-upper abdominal discomfort that started after dinner at a new restaurant. She attributes it to possible food poisoning, noting she "always has a sensitive stomach." The pain doesn't improve with antacids and is accompanied by persistent nausea. Notably, she had similar but milder episod…	stage-1	Acute Pancreatitis	o3-mini-2025-01-31_high	Part 1 ‚Äì Differential Diagnosis Considerations: 1. Acute Gallstone Pancreatitis ‚ÄÉ‚Ä¢ Supporting Findings: ‚ÄÉ‚ÄÉ‚Äì Severe mid‚Äêupper (epigastric) abdominal pain that improves when leaning forward, a classic pancreatitis posture. ‚ÄÉ‚ÄÉ‚Äì Persistent nausea accompanying the pain. ‚ÄÉ‚ÄÉ‚Äì Mild scleral icterus and jaundice suggesting some bile duct involvement, consistent with gallstone-indu…	1	1
19	19	**Stage 1: Initial Presentation** A 35-year-old female presents to the ED at 3 AM with complaints of severe mid-upper abdominal discomfort that started after dinner at a new restaurant. She attributes it to possible food poisoning, noting she "always has a sensitive stomach." The pain doesn't improve with antacids and is accompanied by persistent nausea. Notably, she had similar but milder episod…	stage-1	Acute Pancreatitis	gemini-2.0-flash-thinking-exp-01-21	Part 1 ‚Äì Differential Diagnosis Considerations: - Diagnosis 1: Acute Pancreatitis Supporting Findings: - Severe mid-upper abdominal pain, a classic location for pancreatic pain. - Pain onset after eating, which can stimulate pancreatic enzyme release and exacerbate pancreatitis. - Persistent nausea, a common symptom. - History of high triglycerides, a known risk factor for pancreatitis. - Incre…	1	1
19	19	**Stage 1: Initial Presentation** A 35-year-old female presents to the ED at 3 AM with complaints of severe mid-upper abdominal discomfort that started after dinner at a new restaurant. She attributes it to possible food poisoning, noting she "always has a sensitive stomach." The pain doesn't improve with antacids and is accompanied by persistent nausea. Notably, she had similar but milder episod…	stage-1	Acute Pancreatitis	o1-2024-12-17_medium	Part 1 ‚Äì Differential Diagnosis Considerations: Diagnosis 1: Acute Pancreatitis ‚Ä¢ Supporting Findings: ‚Äì Severe epigastric pain radiating to the back, partially relieved by leaning forward. ‚Äì Recent increase in alcohol use (risk factor). ‚Äì Elevated triglyceride history, which can precipitate pancreatitis. ‚Äì Mild scleral icterus and slight jaundice may be related to biliary involvement…	1	1
20	20	**Stage 1: Initial Presentation** A 38-year-old man presents to urgent care complaining of intermittent left-sided lower back discomfort for 3 days. He initially attributed it to sleeping awkwardly and has been using a heating pad. Today, he developed nausea and noticed his urine looked "darker than usual." He denies fever or typical UTI symptoms. He's been working overtime on an outdoor project …	stage-1	Nephrolithiasis	gemini-2.0-flash-001	Okay, here's my approach to the differential diagnosis for this patient, followed by my final diagnosis. **Part 1 ‚Äì Differential Diagnosis Considerations:** **Diagnosis 1: Nephrolithiasis (Kidney Stone)** * **Supporting Findings:** * Left-sided flank pain (described as lower back discomfort). * Nausea. * Dark urine (could indicate hematuria, though not explicitly stated). * History of gout (inc…	1	1
20	20	**Stage 1: Initial Presentation** A 38-year-old man presents to urgent care complaining of intermittent left-sided lower back discomfort for 3 days. He initially attributed it to sleeping awkwardly and has been using a heating pad. Today, he developed nausea and noticed his urine looked "darker than usual." He denies fever or typical UTI symptoms. He's been working overtime on an outdoor project …	stage-1	Nephrolithiasis	o1-2024-12-17_high	Part 1 ‚Äì Differential Diagnosis Considerations 1) Nephrolithiasis (Urolithiasis) ‚Ä¢ Supporting Findings: ‚Äì Darker urine, possibly representing hematuria. ‚Äì Risk factors: dehydration (heat wave, outdoor work), high protein diet, calcium supplements, history of gout (increased uric acid). ‚Äì Left-sided pain that can radiate to the flank or lower abdomen. ‚Ä¢ Opposing Findings or Missing Evi…	1	1
20	20	**Stage 1: Initial Presentation** A 38-year-old man presents to urgent care complaining of intermittent left-sided lower back discomfort for 3 days. He initially attributed it to sleeping awkwardly and has been using a heating pad. Today, he developed nausea and noticed his urine looked "darker than usual." He denies fever or typical UTI symptoms. He's been working overtime on an outdoor project …	stage-1	Nephrolithiasis	gemini-2.0-pro-exp-02-05	Okay, here's my assessment of the case, structured as requested: **Part 1 ‚Äì Differential Diagnosis Considerations:** - **Diagnosis 1: Rhabdomyolysis** Supporting Findings: * Outdoor work during a heatwave (predisposing factor). * Intense physical activity (construction, high protein diet, and working out). * Dark urine (consistent with myoglobinuria). * Back/flank discomfort (muscle pain). * Na…	0	1
20	20	**Stage 1: Initial Presentation** A 38-year-old man presents to urgent care complaining of intermittent left-sided lower back discomfort for 3 days. He initially attributed it to sleeping awkwardly and has been using a heating pad. Today, he developed nausea and noticed his urine looked "darker than usual." He denies fever or typical UTI symptoms. He's been working overtime on an outdoor project …	stage-1	Nephrolithiasis	claude-3-7-sonnet-20250219_thinking	# Clinical Vignette Analysis: 38-Year-Old Male with Lower Back Pain ## Part 1 ‚Äì Differential Diagnosis Considerations **1. Nephrolithiasis (Kidney Stone)** Supporting Findings: - Left-sided lower back discomfort - Nausea (common vagal response with renal colic) - Darker urine suggesting hematuria - Left lower quadrant abdominal discomfort (typical as stone passes through ureter) - Multiple risk…	1	1
20	20	**Stage 1: Initial Presentation** A 38-year-old man presents to urgent care complaining of intermittent left-sided lower back discomfort for 3 days. He initially attributed it to sleeping awkwardly and has been using a heating pad. Today, he developed nausea and noticed his urine looked "darker than usual." He denies fever or typical UTI symptoms. He's been working overtime on an outdoor project …	stage-1	Nephrolithiasis	claude-3-5-sonnet-20241022	Part 1 ‚Äì Differential Diagnosis Considerations: 1. Nephrolithiasis (Kidney Stone) Supporting Findings: - Left-sided lower back pain - Nausea - Dark urine - Risk factors: gout history, calcium supplements, high protein diet - Recent outdoor work in heat (possible dehydration) - Male gender Opposing Findings: - Initial lack of CVA tenderness - Pain not described as severe/colicky - No hematuria m…	1	1
20	20	**Stage 1: Initial Presentation** A 38-year-old man presents to urgent care complaining of intermittent left-sided lower back discomfort for 3 days. He initially attributed it to sleeping awkwardly and has been using a heating pad. Today, he developed nausea and noticed his urine looked "darker than usual." He denies fever or typical UTI symptoms. He's been working overtime on an outdoor project …	stage-1	Nephrolithiasis	claude-3-5-haiku-20241022	Part 1 ‚Äì Differential Diagnosis Considerations: Diagnosis 1: Kidney Stone (Nephrolithiasis) Supporting Findings: - Intermittent left-sided back pain - Darker urine color - Recent heat exposure and potential dehydration - High protein diet - Calcium supplement intake - Mild left lower quadrant discomfort Opposing Findings: - No classic colicky pain - No fever - No significant CVA tenderness - No…	1	1
20	20	**Stage 1: Initial Presentation** A 38-year-old man presents to urgent care complaining of intermittent left-sided lower back discomfort for 3 days. He initially attributed it to sleeping awkwardly and has been using a heating pad. Today, he developed nausea and noticed his urine looked "darker than usual." He denies fever or typical UTI symptoms. He's been working overtime on an outdoor project …	stage-1	Nephrolithiasis	o3-mini-2025-01-31_medium	Part 1 ‚Äì Differential Diagnosis Considerations: Diagnosis 1: Rhabdomyolysis ‚Ä¢ Supporting Findings: ‚ÄÉ‚Äì History of strenuous outdoor work during a heat wave, which increases risk for muscle injury. ‚ÄÉ‚Äì Intermittent left-sided lower back discomfort that may reflect muscle strain. ‚ÄÉ‚Äì Development of dark-colored urine, suggestive of myoglobinuria. ‚ÄÉ‚Äì Nausea, a common accompanying sy…	0	1
20	20	**Stage 1: Initial Presentation** A 38-year-old man presents to urgent care complaining of intermittent left-sided lower back discomfort for 3 days. He initially attributed it to sleeping awkwardly and has been using a heating pad. Today, he developed nausea and noticed his urine looked "darker than usual." He denies fever or typical UTI symptoms. He's been working overtime on an outdoor project …	stage-1	Nephrolithiasis	o3-mini-2025-01-31_high	Part 1 ‚Äì Differential Diagnosis Considerations: Diagnosis 1: Rhabdomyolysis ‚Ä¢ Supporting Findings: ‚ÄÉ‚Äì History of prolonged strenuous outdoor work in a heat wave increasing risk of exertional muscle injury ‚ÄÉ‚Äì High protein supplement use and possibly dehydration from intense physical labor ‚ÄÉ‚Äì Left-sided paraspinal tenderness consistent with localized muscle injury ‚ÄÉ‚Äì Development…	1	1
20	20	**Stage 1: Initial Presentation** A 38-year-old man presents to urgent care complaining of intermittent left-sided lower back discomfort for 3 days. He initially attributed it to sleeping awkwardly and has been using a heating pad. Today, he developed nausea and noticed his urine looked "darker than usual." He denies fever or typical UTI symptoms. He's been working overtime on an outdoor project …	stage-1	Nephrolithiasis	o1-2024-12-17_medium	Part 1 ‚Äì Differential Diagnosis Considerations Diagnosis 1: Nephrolithiasis (Kidney Stone) ‚Ä¢ Supporting Findings: ‚Äì Intermittent left-sided back discomfort. ‚Äì Recent onset of darker urine, which could indicate hematuria. ‚Äì Dehydration risk (working outdoors in a heat wave). ‚Äì High-protein diet and newly added calcium supplements (risk factors for stone formation). ‚Äì History of gout …	1	1
20	20	**Stage 1: Initial Presentation** A 38-year-old man presents to urgent care complaining of intermittent left-sided lower back discomfort for 3 days. He initially attributed it to sleeping awkwardly and has been using a heating pad. Today, he developed nausea and noticed his urine looked "darker than usual." He denies fever or typical UTI symptoms. He's been working overtime on an outdoor project …	stage-1	Nephrolithiasis	gpt-4o-2024-11-20	### Part 1 ‚Äì Differential Diagnosis Considerations: #### **Diagnosis 1: Nephrolithiasis (Kidney Stone)** - **Supporting Findings:** - Left-sided lower back discomfort, which is a classic symptom of renal colic. - Darker urine, potentially indicative of hematuria, a common finding in nephrolithiasis. - History of gout, which increases the risk of uric acid stones. - High protein diet and recent …	1	1
20	20	**Stage 1: Initial Presentation** A 38-year-old man presents to urgent care complaining of intermittent left-sided lower back discomfort for 3 days. He initially attributed it to sleeping awkwardly and has been using a heating pad. Today, he developed nausea and noticed his urine looked "darker than usual." He denies fever or typical UTI symptoms. He's been working overtime on an outdoor project …	stage-1	Nephrolithiasis	claude-3-7-sonnet-20250219	# Differential Diagnosis for 38-Year-Old Male with Left-Sided Back Pain ## Part 1 ‚Äì Differential Diagnosis Considerations ### Diagnosis 1: Nephrolithiasis (Kidney Stone) **Supporting Findings:** - Intermittent left-sided lower back discomfort - Nausea - Darker urine - History of gout (uric acid stones risk) - Calcium supplement use (calcium stone risk) - High protein diet (increases stone risk)…	1	1
20	20	**Stage 1: Initial Presentation** A 38-year-old man presents to urgent care complaining of intermittent left-sided lower back discomfort for 3 days. He initially attributed it to sleeping awkwardly and has been using a heating pad. Today, he developed nausea and noticed his urine looked "darker than usual." He denies fever or typical UTI symptoms. He's been working overtime on an outdoor project …	stage-1	Nephrolithiasis	gemini-2.0-flash-thinking-exp-01-21	Part 1 ‚Äì Differential Diagnosis Considerations: - Diagnosis 1: Nephrolithiasis (Kidney Stone) Supporting Findings: - Left-sided flank/lower back pain: Classic location for kidney stone pain. - Dark urine: Could be due to dehydration and concentrated urine, or even hematuria (though not explicitly stated). - Nausea: Commonly associated with renal colic. - Heat wave and outdoor work: Increased ri…	1	1
21	21	**Stage 1: Initial Presentation** A 32-year-old pregnant female (22 weeks gestation) presents to the ED with progressive generalized body aches and "feeling feverish" for the past day. She initially attributed symptoms to pregnancy-related fatigue and recent travel from her baby shower in Florida. Denies burning with urination or frequency but mentions her urine "smells different." Her main compl…	stage-1	Acute Pyelonephritis	claude-3-5-sonnet-20241022	Part 1 ‚Äì Differential Diagnosis Considerations: Diagnosis 1: Pyelonephritis Supporting Findings: - Fever (38.7¬∞C) - Costovertebral angle tenderness - History of recurrent UTIs - Pregnancy (increased risk) - Malodorous urine - Tachycardia - Fatigue - Mild hypotension Opposing Findings: - No dysuria or frequency - No suprapubic tenderness - No documented urinalysis/urine culture yet Diagnosis 2:…	1	1
21	21	**Stage 1: Initial Presentation** A 32-year-old pregnant female (22 weeks gestation) presents to the ED with progressive generalized body aches and "feeling feverish" for the past day. She initially attributed symptoms to pregnancy-related fatigue and recent travel from her baby shower in Florida. Denies burning with urination or frequency but mentions her urine "smells different." Her main compl…	stage-1	Acute Pyelonephritis	claude-3-7-sonnet-20250219_thinking	# Differential Diagnosis for 32-Year-Old Pregnant Female ## Part 1 ‚Äì Differential Diagnosis Considerations ### Diagnosis 1: Acute Pyelonephritis **Supporting Findings:** - Fever (38.7¬∞C) - Right-sided costovertebral angle tenderness - Urine "smells different" - History of recurrent UTIs - Tachycardia (HR 112) - Mild hypotension (BP 102/68) - Pregnancy (22 weeks) increases UTI/pyelonephritis ri…	1	1
21	21	**Stage 1: Initial Presentation** A 32-year-old pregnant female (22 weeks gestation) presents to the ED with progressive generalized body aches and "feeling feverish" for the past day. She initially attributed symptoms to pregnancy-related fatigue and recent travel from her baby shower in Florida. Denies burning with urination or frequency but mentions her urine "smells different." Her main compl…	stage-1	Acute Pyelonephritis	gpt-4o-2024-11-20	### Part 1 ‚Äì Differential Diagnosis Considerations: #### **Diagnosis 1: Pyelonephritis** **Supporting Findings:** - Fever (38.7¬∞C) and tachycardia (HR 112 bpm) suggest systemic infection. - History of recurrent UTIs increases risk for ascending urinary tract infections. - Right-sided costovertebral angle (CVA) tenderness is a hallmark of pyelonephritis. - Pregnancy is a known risk factor for p…	1	1
21	21	**Stage 1: Initial Presentation** A 32-year-old pregnant female (22 weeks gestation) presents to the ED with progressive generalized body aches and "feeling feverish" for the past day. She initially attributed symptoms to pregnancy-related fatigue and recent travel from her baby shower in Florida. Denies burning with urination or frequency but mentions her urine "smells different." Her main compl…	stage-1	Acute Pyelonephritis	gemini-2.0-pro-exp-02-05	Okay, here's my assessment of the case, structured as requested: **Part 1 ‚Äì Differential Diagnosis Considerations** - **Diagnosis 1: Acute Pyelonephritis** Supporting Findings: * Fever (38.7¬∞C) * Tachycardia (HR 112) * Right-sided costovertebral angle (CVA) tenderness * "Feeling feverish," body aches * History of recurrent UTIs * "Urine smells different" * Pregnancy (increased risk) * Recent T…	1	1
21	21	**Stage 1: Initial Presentation** A 32-year-old pregnant female (22 weeks gestation) presents to the ED with progressive generalized body aches and "feeling feverish" for the past day. She initially attributed symptoms to pregnancy-related fatigue and recent travel from her baby shower in Florida. Denies burning with urination or frequency but mentions her urine "smells different." Her main compl…	stage-1	Acute Pyelonephritis	o3-mini-2025-01-31_high	Below is the systematic breakdown: ‚îÄ‚îÄ‚îÄ‚îÄ‚îÄ‚îÄ‚îÄ‚îÄ‚îÄ‚îÄ‚îÄ‚îÄ‚îÄ‚îÄ‚îÄ‚îÄ‚îÄ‚îÄ‚îÄ‚îÄ‚îÄ‚îÄ‚îÄ‚îÄ‚îÄ‚îÄ‚îÄ‚îÄ‚îÄ Part 1 ‚Äì Differential Diagnosis Considerations: 1. Acute Pyelonephritis ‚ÄÉ‚Ä¢ Supporting Findings: ‚ÄÉ‚ÄÉ‚Äì 22‚Äêweek pregnant female, a group at higher risk due to urinary stasis. ‚ÄÉ‚ÄÉ‚Äì Fever (38.7¬∞C), tachycardia (112 bpm), and generalized body aches. ‚ÄÉ‚ÄÉ‚Äì Rig…	1	1
21	21	**Stage 1: Initial Presentation** A 32-year-old pregnant female (22 weeks gestation) presents to the ED with progressive generalized body aches and "feeling feverish" for the past day. She initially attributed symptoms to pregnancy-related fatigue and recent travel from her baby shower in Florida. Denies burning with urination or frequency but mentions her urine "smells different." Her main compl…	stage-1	Acute Pyelonephritis	o3-mini-2025-01-31_medium	Part 1 ‚Äì Differential Diagnosis Considerations: Diagnosis 1: Acute Pyelonephritis ‚Ä¢ Supporting Findings: ‚ÄÉ‚Äì Fever (38.7¬∞C) with tachycardia (112 bpm) is consistent with a systemic infection. ‚ÄÉ‚Äì Right-sided costovertebral angle (CVA) tenderness is a classic sign of upper urinary tract involvement. ‚ÄÉ‚Äì The patient notes that her urine ‚Äúsmells different,‚Äù which can signal urinary…	1	1
21	21	**Stage 1: Initial Presentation** A 32-year-old pregnant female (22 weeks gestation) presents to the ED with progressive generalized body aches and "feeling feverish" for the past day. She initially attributed symptoms to pregnancy-related fatigue and recent travel from her baby shower in Florida. Denies burning with urination or frequency but mentions her urine "smells different." Her main compl…	stage-1	Acute Pyelonephritis	claude-3-7-sonnet-20250219	# Differential Diagnosis for 32-year-old Pregnant Female (22 weeks) ## Part 1 ‚Äì Differential Diagnosis Considerations ### Diagnosis 1: Pyelonephritis **Supporting Findings:** - Fever (38.7¬∞C) - Tachycardia (HR 112) - Right-sided costovertebral angle tenderness - History of recurrent UTIs as teenager - Urine that "smells different" - Pregnancy (increased risk for UTI/pyelonephritis) - Fatigue a…	1	1
21	21	**Stage 1: Initial Presentation** A 32-year-old pregnant female (22 weeks gestation) presents to the ED with progressive generalized body aches and "feeling feverish" for the past day. She initially attributed symptoms to pregnancy-related fatigue and recent travel from her baby shower in Florida. Denies burning with urination or frequency but mentions her urine "smells different." Her main compl…	stage-1	Acute Pyelonephritis	gemini-2.0-flash-001	Okay, here's my approach to the differential diagnosis for this pregnant patient: **Part 1 ‚Äì Differential Diagnosis Considerations:** **Diagnosis 1: Acute Pyelonephritis** *Supporting Findings:* * Fever (38.7¬∞C) * Right-sided costovertebral angle (CVA) tenderness * Tachycardia (112 bpm) * History of recurrent UTIs * Subjective report of altered urine odor * Fatigue * Pregnancy (increased risk …	1	1
21	21	**Stage 1: Initial Presentation** A 32-year-old pregnant female (22 weeks gestation) presents to the ED with progressive generalized body aches and "feeling feverish" for the past day. She initially attributed symptoms to pregnancy-related fatigue and recent travel from her baby shower in Florida. Denies burning with urination or frequency but mentions her urine "smells different." Her main compl…	stage-1	Acute Pyelonephritis	claude-3-5-haiku-20241022	Part 1 ‚Äì Differential Diagnosis Considerations: Diagnosis 1: Pyelonephritis Supporting Findings: - Fever (38.7¬∞C) - Tachycardia - Right-sided costovertebral angle tenderness - Altered urine smell - Pregnancy (increased risk of UTIs) - History of recurrent UTIs Opposing Findings or Missing Evidence: - No burning urination - No suprapubic tenderness - No definitive urinary symptoms Diagnosis 2: …	1	1
21	21	**Stage 1: Initial Presentation** A 32-year-old pregnant female (22 weeks gestation) presents to the ED with progressive generalized body aches and "feeling feverish" for the past day. She initially attributed symptoms to pregnancy-related fatigue and recent travel from her baby shower in Florida. Denies burning with urination or frequency but mentions her urine "smells different." Her main compl…	stage-1	Acute Pyelonephritis	gemini-2.0-flash-thinking-exp-01-21	Part 1 ‚Äì Differential Diagnosis Considerations: - Diagnosis 1: Pyelonephritis Supporting Findings: - Fever (38.7¬∞C) - Right-sided costovertebral angle tenderness (CVAT) - "Urine smells different" (suggestive of UTI) - History of recurrent UTIs - Pregnancy (increased risk of pyelonephritis due to physiological changes) Opposing Findings or Missing Evidence: - No reported dysuria or urinary freq…	1	1
21	21	**Stage 1: Initial Presentation** A 32-year-old pregnant female (22 weeks gestation) presents to the ED with progressive generalized body aches and "feeling feverish" for the past day. She initially attributed symptoms to pregnancy-related fatigue and recent travel from her baby shower in Florida. Denies burning with urination or frequency but mentions her urine "smells different." Her main compl…	stage-1	Acute Pyelonephritis	o1-2024-12-17_medium	Part 1 ‚Äì Differential Diagnosis Considerations Diagnosis 1: Acute Pyelonephritis Supporting Findings: ‚Ä¢ Fever (38.7¬∞C) and tachycardia (HR 112) suggest a systemic infection. ‚Ä¢ Mild right-sided costovertebral angle tenderness, a classic sign of kidney involvement. ‚Ä¢ History of recurrent UTIs increases susceptibility. ‚Ä¢ ‚ÄúUrine smells different‚Äù points to a possible urinary source. ‚Ä…	1	1
21	21	**Stage 1: Initial Presentation** A 32-year-old pregnant female (22 weeks gestation) presents to the ED with progressive generalized body aches and "feeling feverish" for the past day. She initially attributed symptoms to pregnancy-related fatigue and recent travel from her baby shower in Florida. Denies burning with urination or frequency but mentions her urine "smells different." Her main compl…	stage-1	Acute Pyelonephritis	o1-2024-12-17_high	Part 1 ‚Äì Differential Diagnosis Considerations Diagnosis 1: Acute Pyelonephritis Supporting Findings: ‚Ä¢ Fever (38.7¬∞C), tachycardia (HR 112), mild hypotension (102/68) ‚Ä¢ Right-sided costovertebral angle tenderness ‚Ä¢ Malodorous urine, history of recurrent UTIs ‚Ä¢ Pregnancy increases risk of pyelonephritis Opposing Findings or Missing Evidence: ‚Ä¢ Lacks classic dysuria/frequency/urgency …	1	1
22	22	**Stage 1: Initial Presentation** A 58-year-old male restaurant owner presents to the emergency department with gradual onset of "pressure" in his neck and mild shortness of breath over the past week. Today, he developed blurry vision in his right eye while preparing for dinner service. He admits to not taking his blood pressure medications for "a few months" due to medication costs and busy work…	stage-1	Hypertensive Emergency	o1-2024-12-17_high	Part 1 ‚Äì Differential Diagnosis Considerations 1) Hypertensive Emergency ‚Ä¢ Supporting Findings: ‚Äì Extremely elevated BP (225/142 mmHg) ‚Äì New right visual field deficit suggesting possible acute end-organ (neurological) injury ‚Äì Mild pulmonary congestion (bibasilar crackles, trace edema) consistent with cardiac strain ‚Äì History of longstanding, poorly controlled hypertension ‚Ä¢ Opposi…	1	1
22	22	**Stage 1: Initial Presentation** A 58-year-old male restaurant owner presents to the emergency department with gradual onset of "pressure" in his neck and mild shortness of breath over the past week. Today, he developed blurry vision in his right eye while preparing for dinner service. He admits to not taking his blood pressure medications for "a few months" due to medication costs and busy work…	stage-1	Hypertensive Emergency	claude-3-7-sonnet-20250219_thinking	# Differential Diagnosis Analysis for Hypertensive Emergency Case ## Part 1 ‚Äì Differential Diagnosis Considerations ### Diagnosis 1: Hypertensive Emergency with End-Organ Damage **Supporting Findings:** - Severely elevated blood pressure (225/142 mmHg) - Evidence of cardiac involvement: S4 gallop, bibasilar crackles, trace ankle edema - Neurologic involvement: right visual field deficit - Medic…	1	1
22	22	**Stage 1: Initial Presentation** A 58-year-old male restaurant owner presents to the emergency department with gradual onset of "pressure" in his neck and mild shortness of breath over the past week. Today, he developed blurry vision in his right eye while preparing for dinner service. He admits to not taking his blood pressure medications for "a few months" due to medication costs and busy work…	stage-1	Hypertensive Emergency	claude-3-5-haiku-20241022	Part 1 ‚Äì Differential Diagnosis Considerations: Diagnosis 1: Hypertensive Emergency with Possible Stroke Supporting Findings: - Extremely elevated blood pressure (225/142 mmHg) - Right visual field deficit - S4 gallop suggesting cardiac strain - History of non-compliance with antihypertensive medications - Family history of early stroke - Blurry vision - Mild shortness of breath Opposing Findin…	1	1
22	22	**Stage 1: Initial Presentation** A 58-year-old male restaurant owner presents to the emergency department with gradual onset of "pressure" in his neck and mild shortness of breath over the past week. Today, he developed blurry vision in his right eye while preparing for dinner service. He admits to not taking his blood pressure medications for "a few months" due to medication costs and busy work…	stage-1	Hypertensive Emergency	gpt-4o-2024-11-20	### Part 1 ‚Äì Differential Diagnosis Considerations: #### **Diagnosis 1: Hypertensive Emergency with Hypertensive Retinopathy and/or Stroke** **Supporting Findings:** - **Severely elevated blood pressure (225/142 mmHg)** consistent with hypertensive crisis. - **Right visual field deficit** suggests possible hypertensive encephalopathy, posterior reversible encephalopathy syndrome (PRES), or isch…	1	1
22	22	**Stage 1: Initial Presentation** A 58-year-old male restaurant owner presents to the emergency department with gradual onset of "pressure" in his neck and mild shortness of breath over the past week. Today, he developed blurry vision in his right eye while preparing for dinner service. He admits to not taking his blood pressure medications for "a few months" due to medication costs and busy work…	stage-1	Hypertensive Emergency	gemini-2.0-flash-thinking-exp-01-21	Part 1 ‚Äì Differential Diagnosis Considerations: - Diagnosis 1: Hypertensive Emergency with Hypertensive Retinopathy and Possible Hypertensive Encephalopathy Supporting Findings: - Severely elevated blood pressure (225/142 mmHg) is the hallmark of hypertensive emergency. - Blurry vision in the right eye suggests end-organ damage, specifically hypertensive retinopathy affecting the eye. - Neck pr…	1	1
22	22	**Stage 1: Initial Presentation** A 58-year-old male restaurant owner presents to the emergency department with gradual onset of "pressure" in his neck and mild shortness of breath over the past week. Today, he developed blurry vision in his right eye while preparing for dinner service. He admits to not taking his blood pressure medications for "a few months" due to medication costs and busy work…	stage-1	Hypertensive Emergency	o3-mini-2025-01-31_high	Part 1 ‚Äì Differential Diagnosis Considerations: Diagnosis 1: Hypertensive Emergency (Malignant Hypertension) ‚Ä¢ Supporting Findings: ‚ÄÉ‚Äì Markedly elevated blood pressure (225/142 mmHg) in a patient with long‚Äêstanding, poorly controlled hypertension. ‚ÄÉ‚Äì Evidence of acute end-organ damage including visual symptoms (blurry vision and right visual field deficit) suggestive of hypertensive…	1	1
22	22	**Stage 1: Initial Presentation** A 58-year-old male restaurant owner presents to the emergency department with gradual onset of "pressure" in his neck and mild shortness of breath over the past week. Today, he developed blurry vision in his right eye while preparing for dinner service. He admits to not taking his blood pressure medications for "a few months" due to medication costs and busy work…	stage-1	Hypertensive Emergency	gemini-2.0-pro-exp-02-05	Okay, here's my assessment of the case, structured as requested: **Part 1 ‚Äì Differential Diagnosis Considerations** - **Diagnosis 1: Hypertensive Emergency with Target Organ Damage** Supporting Findings: * Extremely elevated blood pressure (225/142 mmHg). * History of hypertension, non-compliant with medications. * New onset blurry vision (possible retinal damage). * Shortness of breath and bib…	1	1
22	22	**Stage 1: Initial Presentation** A 58-year-old male restaurant owner presents to the emergency department with gradual onset of "pressure" in his neck and mild shortness of breath over the past week. Today, he developed blurry vision in his right eye while preparing for dinner service. He admits to not taking his blood pressure medications for "a few months" due to medication costs and busy work…	stage-1	Hypertensive Emergency	claude-3-7-sonnet-20250219	# Part 1 ‚Äì Differential Diagnosis Considerations ## Diagnosis 1: Hypertensive Emergency with End-Organ Damage ### Supporting Findings: - Extremely elevated blood pressure (225/142 mmHg) - Neurological symptoms: right visual field deficit, blurry vision - Cardiovascular findings: S4 gallop (suggesting left ventricular hypertrophy) - Respiratory findings: bibasilar crackles suggesting pulmonary e…	1	1
22	22	**Stage 1: Initial Presentation** A 58-year-old male restaurant owner presents to the emergency department with gradual onset of "pressure" in his neck and mild shortness of breath over the past week. Today, he developed blurry vision in his right eye while preparing for dinner service. He admits to not taking his blood pressure medications for "a few months" due to medication costs and busy work…	stage-1	Hypertensive Emergency	claude-3-5-sonnet-20241022	Part 1 ‚Äì Differential Diagnosis Considerations: 1. Hypertensive Emergency with End-Organ Damage Supporting Findings: - Severely elevated BP (225/142) - Right visual field deficit suggesting hypertensive retinopathy/emergency - Bibasilar crackles suggesting acute heart failure - S4 gallop indicating diastolic dysfunction - Medication non-compliance - Strong family history of hypertension/stroke …	1	1
22	22	**Stage 1: Initial Presentation** A 58-year-old male restaurant owner presents to the emergency department with gradual onset of "pressure" in his neck and mild shortness of breath over the past week. Today, he developed blurry vision in his right eye while preparing for dinner service. He admits to not taking his blood pressure medications for "a few months" due to medication costs and busy work…	stage-1	Hypertensive Emergency	o3-mini-2025-01-31_medium	Part 1 ‚Äì Differential Diagnosis Considerations: 1. Hypertensive Emergency with End‚ÄêOrgan Damage ‚ÄÉ‚Ä¢ Supporting Findings: ‚ÄÉ‚ÄÉ‚Äì Markedly elevated blood pressure (225/142 mmHg) with confirmed readings in both arms. ‚ÄÉ‚ÄÉ‚Äì History of noncompliance with antihypertensive medications. ‚ÄÉ‚ÄÉ‚Äì Cardiac findings: S4 gallop suggesting left ventricular stiffness. ‚ÄÉ‚ÄÉ‚Äì Pulmonary signs: B…	1	1
22	22	**Stage 1: Initial Presentation** A 58-year-old male restaurant owner presents to the emergency department with gradual onset of "pressure" in his neck and mild shortness of breath over the past week. Today, he developed blurry vision in his right eye while preparing for dinner service. He admits to not taking his blood pressure medications for "a few months" due to medication costs and busy work…	stage-1	Hypertensive Emergency	gemini-2.0-flash-001	Okay, here's my approach to the differential diagnosis and final diagnosis for this patient, based on the provided clinical vignette. **Part 1 ‚Äì Differential Diagnosis Considerations:** **Diagnosis 1: Hypertensive Emergency with End-Organ Damage (Hypertensive Retinopathy/Optic Neuropathy and Acute Heart Failure)** * **Supporting Findings:** * Extremely elevated blood pressure (225/142 mmHg). * …	1	1
22	22	**Stage 1: Initial Presentation** A 58-year-old male restaurant owner presents to the emergency department with gradual onset of "pressure" in his neck and mild shortness of breath over the past week. Today, he developed blurry vision in his right eye while preparing for dinner service. He admits to not taking his blood pressure medications for "a few months" due to medication costs and busy work…	stage-1	Hypertensive Emergency	o1-2024-12-17_medium	Part 1 ‚Äì Differential Diagnosis Considerations Diagnosis 1: Hypertensive Emergency (Malignant Hypertension) ‚Ä¢ Supporting Findings: ‚Äì Extremely elevated blood pressure (225/142 mmHg) ‚Äì Possible end-organ involvement suggested by blurry vision (could be retinopathy/papilledema) ‚Äì Bibasilar crackles and trace ankle edema suggesting cardiac/pulmonary strain ‚Äì Longstanding nonadherence to …	1	1
23	23	**Stage 1: Initial Presentation** A 34-year-old female is brought to the emergency department from school with complaints of "feeling weird" and "throat tightness" that started about 30 minutes after lunch. She reports mild nausea and feeling "flushed." Initially attributed symptoms to anxiety about an upcoming parent-teacher conference. Denies trying any new foods, though mentions the cafeteria …	stage-1	Anaphylaxis	gemini-2.0-pro-exp-02-05	Here's a breakdown of the differential diagnosis and the final diagnosis: **Part 1 ‚Äì Differential Diagnosis Considerations** - **Diagnosis 1: Anaphylaxis** Supporting Findings: * Onset of symptoms (throat tightness, feeling flushed, nausea) within 30 minutes of eating is highly suggestive. * Tachycardia (HR 112), tachypnea (RR 22), and mild hypoxia (SpO2 95%) are consistent. * Physical exam fin…	1	1
23	23	**Stage 1: Initial Presentation** A 34-year-old female is brought to the emergency department from school with complaints of "feeling weird" and "throat tightness" that started about 30 minutes after lunch. She reports mild nausea and feeling "flushed." Initially attributed symptoms to anxiety about an upcoming parent-teacher conference. Denies trying any new foods, though mentions the cafeteria …	stage-1	Anaphylaxis	gpt-4o-2024-11-20	### Part 1 ‚Äì Differential Diagnosis Considerations: #### **Diagnosis 1: Anaphylaxis** **Supporting Findings:** - Acute onset of symptoms (within 30 minutes of eating lunch). - Multisystem involvement: - **Skin:** Flushing and urticarial lesions. - **Respiratory:** Throat tightness, hoarseness, wheezing. - **Gastrointestinal:** Mild nausea and abdominal tenderness. - History of atopy (seasonal a…	1	1
23	23	**Stage 1: Initial Presentation** A 34-year-old female is brought to the emergency department from school with complaints of "feeling weird" and "throat tightness" that started about 30 minutes after lunch. She reports mild nausea and feeling "flushed." Initially attributed symptoms to anxiety about an upcoming parent-teacher conference. Denies trying any new foods, though mentions the cafeteria …	stage-1	Anaphylaxis	gemini-2.0-flash-001	Okay, here's my approach to the differential diagnosis and final diagnosis for this case: **Part 1 ‚Äì Differential Diagnosis Considerations:** **Diagnosis 1: Anaphylaxis** * **Supporting Findings:** * Rapid onset of symptoms (30 minutes after lunch). * "Feeling weird," throat tightness, nausea, flushing, urticaria, mild tongue swelling, wheezing, tachycardia. * Possible exposure to a new food (q…	1	1
23	23	**Stage 1: Initial Presentation** A 34-year-old female is brought to the emergency department from school with complaints of "feeling weird" and "throat tightness" that started about 30 minutes after lunch. She reports mild nausea and feeling "flushed." Initially attributed symptoms to anxiety about an upcoming parent-teacher conference. Denies trying any new foods, though mentions the cafeteria …	stage-1	Anaphylaxis	claude-3-7-sonnet-20250219_thinking	# Differential Diagnosis Considerations for 34-Year-Old Female with Acute-Onset Symptoms After Lunch ## Part 1 ‚Äì Differential Diagnosis Considerations ### Diagnosis 1: Anaphylaxis **Supporting Findings:** - Multi-system involvement: respiratory (throat tightness, mild wheezing), cutaneous (flushing, urticaria), cardiovascular (tachycardia) - Mild tongue swelling and hoarse voice (upper airway i…	1	1
23	23	**Stage 1: Initial Presentation** A 34-year-old female is brought to the emergency department from school with complaints of "feeling weird" and "throat tightness" that started about 30 minutes after lunch. She reports mild nausea and feeling "flushed." Initially attributed symptoms to anxiety about an upcoming parent-teacher conference. Denies trying any new foods, though mentions the cafeteria …	stage-1	Anaphylaxis	claude-3-7-sonnet-20250219	# Differential Diagnosis for 34-year-old Female with Acute Allergic Symptoms ## Part 1 ‚Äì Differential Diagnosis Considerations ### Diagnosis 1: Anaphylaxis **Supporting Findings:** - Multi-system involvement (cutaneous, respiratory, cardiovascular, GI) - Urticarial lesions and flushing (cutaneous) - Mild tongue swelling and hoarse voice (upper airway) - Mild wheezing (lower airway) - Tachycardi…	1	1
23	23	**Stage 1: Initial Presentation** A 34-year-old female is brought to the emergency department from school with complaints of "feeling weird" and "throat tightness" that started about 30 minutes after lunch. She reports mild nausea and feeling "flushed." Initially attributed symptoms to anxiety about an upcoming parent-teacher conference. Denies trying any new foods, though mentions the cafeteria …	stage-1	Anaphylaxis	o3-mini-2025-01-31_high	Part 1 ‚Äì Differential Diagnosis Considerations: Diagnosis 1: IgE-Mediated Anaphylactic Reaction ‚ÄÉ‚Ä¢ Supporting Findings: ‚ÄÉ‚ÄÉ‚Äì Atopic history (seasonal allergies, eczema) predisposes her to allergic reactions. ‚ÄÉ‚ÄÉ‚Äì Symptoms began ~30 minutes after food ingestion (the new quinoa bowl), a common exposure trigger. ‚ÄÉ‚ÄÉ‚Äì Physical exam shows throat tightness, mild tongue swelling, ho…	1	1
23	23	**Stage 1: Initial Presentation** A 34-year-old female is brought to the emergency department from school with complaints of "feeling weird" and "throat tightness" that started about 30 minutes after lunch. She reports mild nausea and feeling "flushed." Initially attributed symptoms to anxiety about an upcoming parent-teacher conference. Denies trying any new foods, though mentions the cafeteria …	stage-1	Anaphylaxis	o1-2024-12-17_high	Part 1 ‚Äì Differential Diagnosis Considerations Diagnosis 1: Anaphylaxis Supporting Findings: ‚Ä¢ Rapid onset (within 30 minutes of lunch) ‚Ä¢ Mild tongue swelling, throat tightness, hoarseness ‚Ä¢ Urticarial lesions on arms, flushing, and mild wheezing ‚Ä¢ Tachycardia and mild hypotension risk (though BP is still in normal range) ‚Ä¢ Possible new allergen exposure (quinoa) Opposing or Missing E…	1	1
23	23	**Stage 1: Initial Presentation** A 34-year-old female is brought to the emergency department from school with complaints of "feeling weird" and "throat tightness" that started about 30 minutes after lunch. She reports mild nausea and feeling "flushed." Initially attributed symptoms to anxiety about an upcoming parent-teacher conference. Denies trying any new foods, though mentions the cafeteria …	stage-1	Anaphylaxis	o3-mini-2025-01-31_medium	Part 1 ‚Äì Differential Diagnosis Considerations: Diagnosis 1: IgE-Mediated Anaphylaxis (Food Allergy Reaction) ‚Ä¢ Supporting Findings: ‚ÄÉ‚Äì Rapid onset of symptoms (30 minutes after eating) ‚ÄÉ‚Äì Throat tightness, mild tongue swelling, and hoarseness (indicative of oropharyngeal edema) ‚ÄÉ‚Äì Urticarial lesions and flushing on the chest and arms ‚ÄÉ‚Äì Mild wheezing on expiration suggesting …	1	1
23	23	**Stage 1: Initial Presentation** A 34-year-old female is brought to the emergency department from school with complaints of "feeling weird" and "throat tightness" that started about 30 minutes after lunch. She reports mild nausea and feeling "flushed." Initially attributed symptoms to anxiety about an upcoming parent-teacher conference. Denies trying any new foods, though mentions the cafeteria …	stage-1	Anaphylaxis	gemini-2.0-flash-thinking-exp-01-21	Part 1 ‚Äì Differential Diagnosis Considerations: - Diagnosis 1: Anaphylaxis (Food Allergy) Supporting Findings: - Acute onset of symptoms (30 minutes post-lunch) - Throat tightness - Mild tongue swelling - Flushing - Urticaria - Wheezing - Tachycardia - Nausea - Possible new food exposure (quinoa bowl) Opposing Findings or Missing Evidence: - No mention of known food allergies in past medical hi…	1	1
23	23	**Stage 1: Initial Presentation** A 34-year-old female is brought to the emergency department from school with complaints of "feeling weird" and "throat tightness" that started about 30 minutes after lunch. She reports mild nausea and feeling "flushed." Initially attributed symptoms to anxiety about an upcoming parent-teacher conference. Denies trying any new foods, though mentions the cafeteria …	stage-1	Anaphylaxis	o1-2024-12-17_medium	Part 1 ‚Äì Differential Diagnosis Considerations Diagnosis 1: Anaphylaxis Supporting Findings: ‚Ä¢ Acute onset of throat tightness within 30 minutes of a meal. ‚Ä¢ Mild tongue swelling, urticaria, flushing, and mild wheezing. ‚Ä¢ History of atopy (seasonal allergies, eczema). ‚Ä¢ Tachycardia (HR 112 bpm) and mild respiratory distress. Opposing Findings or Missing Evidence: ‚Ä¢ Blood pressure is n…	1	1
23	23	**Stage 1: Initial Presentation** A 34-year-old female is brought to the emergency department from school with complaints of "feeling weird" and "throat tightness" that started about 30 minutes after lunch. She reports mild nausea and feeling "flushed." Initially attributed symptoms to anxiety about an upcoming parent-teacher conference. Denies trying any new foods, though mentions the cafeteria …	stage-1	Anaphylaxis	claude-3-5-haiku-20241022	Part 1 ‚Äì Differential Diagnosis Considerations: Diagnosis 1: Anaphylaxis Supporting Findings: - Acute onset of symptoms after meal - Urticarial skin lesions - Mild tongue swelling - Tachycardia - Mild wheezing - History of allergies - Possible new food exposure (quinoa) Opposing Findings or Missing Evidence: - No severe hypotension - No immediate respiratory distress - No full angioedema - Oxyg…	1	1
23	23	**Stage 1: Initial Presentation** A 34-year-old female is brought to the emergency department from school with complaints of "feeling weird" and "throat tightness" that started about 30 minutes after lunch. She reports mild nausea and feeling "flushed." Initially attributed symptoms to anxiety about an upcoming parent-teacher conference. Denies trying any new foods, though mentions the cafeteria …	stage-1	Anaphylaxis	claude-3-5-sonnet-20241022	Part 1 ‚Äì Differential Diagnosis Considerations: Diagnosis 1: Anaphylaxis Supporting Findings: - Multi-system involvement (cutaneous, respiratory, GI) - Urticaria and flushing - Mild tongue swelling and hoarse voice - Tachycardia - History of atopy (eczema, allergies) - Temporal relationship to potential trigger (lunch) - Mild wheezing Opposing Findings: - Blood pressure still normal - No severe…	1	1
24	24	**Stage 1: Initial Presentation** A 64-year-old male with diabetes is brought to the emergency department by his daughter who found him "not being himself" during their weekly dinner. She reports he was picking at his food, which is unusual, and seemed confused about what day it was. She noticed he was wearing the same clothes as yesterday and his house was unusually messy. The patient complains …	stage-1	Sepsis	claude-3-5-sonnet-20241022	Part 1 ‚Äì Differential Diagnosis Considerations: 1. Diabetic Foot Infection/Sepsis Supporting Findings: - Poorly controlled diabetes - Dark discoloration between toes with erythema - Tachycardia (HR 112) - Hypotension (102/58) - Altered mental status - Elevated respiratory rate - Recent poor medication compliance Opposing Findings: - No fever - Normal temperature - Relatively stable oxygen satur…	1	1
24	24	**Stage 1: Initial Presentation** A 64-year-old male with diabetes is brought to the emergency department by his daughter who found him "not being himself" during their weekly dinner. She reports he was picking at his food, which is unusual, and seemed confused about what day it was. She noticed he was wearing the same clothes as yesterday and his house was unusually messy. The patient complains …	stage-1	Sepsis	o3-mini-2025-01-31_medium	Part 1 ‚Äì Differential Diagnosis Considerations: Diagnosis 1: Diabetic Foot Infection with Gangrene ‚Ä¢ Supporting Findings: ‚ÄÉ‚Äì Poorly controlled diabetes and peripheral neuropathy predispose to foot infections. ‚ÄÉ‚Äì Right foot shows dark discoloration between the 4th and 5th toes with surrounding erythema. ‚ÄÉ‚Äì Patient complains of worsening foot pain. ‚ÄÉ‚Äì Signs of dehydration (dry m…	1	1
24	24	**Stage 1: Initial Presentation** A 64-year-old male with diabetes is brought to the emergency department by his daughter who found him "not being himself" during their weekly dinner. She reports he was picking at his food, which is unusual, and seemed confused about what day it was. She noticed he was wearing the same clothes as yesterday and his house was unusually messy. The patient complains …	stage-1	Sepsis	claude-3-7-sonnet-20250219	# Differential Diagnosis for 64-year-old Diabetic Male with Confusion and Foot Infection ## Part 1 ‚Äì Differential Diagnosis Considerations ### Diagnosis 1: Diabetic Foot Infection with Sepsis **Supporting Findings:** - Right foot with dark discoloration between 4th and 5th toes with surrounding erythema extending to ankle - Poorly controlled diabetes with peripheral neuropathy - Vital signs con…	1	1
24	24	**Stage 1: Initial Presentation** A 64-year-old male with diabetes is brought to the emergency department by his daughter who found him "not being himself" during their weekly dinner. She reports he was picking at his food, which is unusual, and seemed confused about what day it was. She noticed he was wearing the same clothes as yesterday and his house was unusually messy. The patient complains …	stage-1	Sepsis	o1-2024-12-17_high	Part 1 ‚Äì Differential Diagnosis Considerations Diagnosis 1: Diabetic Foot Infection with Sepsis Supporting Findings: ‚Ä¢ Dark discoloration between toes and extending erythema up to the ankle. ‚Ä¢ Poorly controlled diabetes, which predisposes to foot ulcers/infections. ‚Ä¢ Confusion, tachycardia, borderline low blood pressure, and mild tachypnea suggest systemic infection (sepsis). ‚Ä¢ Decrease…	1	1
24	24	**Stage 1: Initial Presentation** A 64-year-old male with diabetes is brought to the emergency department by his daughter who found him "not being himself" during their weekly dinner. She reports he was picking at his food, which is unusual, and seemed confused about what day it was. She noticed he was wearing the same clothes as yesterday and his house was unusually messy. The patient complains …	stage-1	Sepsis	gemini-2.0-flash-001	Okay, here's my assessment of the case, structured as requested: **Part 1 ‚Äì Differential Diagnosis Considerations:** * **Diagnosis 1: Diabetic Ketoacidosis (DKA)** * **Supporting Findings:** * History of poorly controlled Type 2 Diabetes. * Confusion and altered mental status. * Tachycardia and tachypnea. * Possible dehydration (dry mucous membranes, poor skin turgor). * Decreased oral intake. …	1	1
24	24	**Stage 1: Initial Presentation** A 64-year-old male with diabetes is brought to the emergency department by his daughter who found him "not being himself" during their weekly dinner. She reports he was picking at his food, which is unusual, and seemed confused about what day it was. She noticed he was wearing the same clothes as yesterday and his house was unusually messy. The patient complains …	stage-1	Sepsis	claude-3-5-haiku-20241022	Part 1 ‚Äì Differential Diagnosis Considerations: 1. Diabetic Ketoacidosis (DKA) Supporting Findings: - Type 2 Diabetes - Confusion - Tachycardia - Tachypnea - Poor oral intake - Potential medication non-compliance Opposing Findings: - Normal temperature - No reported hyperglycemia - No documented ketones - Blood pressure not consistent with severe DKA 2. Sepsis with Potential Foot Infection Supp…	1	1
24	24	**Stage 1: Initial Presentation** A 64-year-old male with diabetes is brought to the emergency department by his daughter who found him "not being himself" during their weekly dinner. She reports he was picking at his food, which is unusual, and seemed confused about what day it was. She noticed he was wearing the same clothes as yesterday and his house was unusually messy. The patient complains …	stage-1	Sepsis	gemini-2.0-flash-thinking-exp-01-21	Part 1 ‚Äì Differential Diagnosis Considerations: - Diagnosis 1: Sepsis secondary to Foot Infection Supporting Findings: - Elderly male with diabetes and peripheral neuropathy, predisposing to foot infections. - Dark discoloration, erythema, and decreased sensation in the foot, indicating infection. - Tachycardia, tachypnea, hypotension, and lethargy, all signs of systemic inflammatory response. …	1	1
24	24	**Stage 1: Initial Presentation** A 64-year-old male with diabetes is brought to the emergency department by his daughter who found him "not being himself" during their weekly dinner. She reports he was picking at his food, which is unusual, and seemed confused about what day it was. She noticed he was wearing the same clothes as yesterday and his house was unusually messy. The patient complains …	stage-1	Sepsis	gemini-2.0-pro-exp-02-05	Here's a breakdown of the differential diagnosis and the final diagnosis: **Part 1 ‚Äì Differential Diagnosis Considerations** - **Diagnosis 1: Diabetic Foot Infection with Sepsis** Supporting Findings: * Recent worsening foot pain. * Right foot dark discoloration between toes, surrounding erythema extending to the ankle. * Tachycardia (HR 112). * Tachypnea (RR 22). * Hypotension (BP 102/58). * L…	1	1
24	24	**Stage 1: Initial Presentation** A 64-year-old male with diabetes is brought to the emergency department by his daughter who found him "not being himself" during their weekly dinner. She reports he was picking at his food, which is unusual, and seemed confused about what day it was. She noticed he was wearing the same clothes as yesterday and his house was unusually messy. The patient complains …	stage-1	Sepsis	gpt-4o-2024-11-20	### Part 1 ‚Äì Differential Diagnosis Considerations: #### **Diagnosis 1: Hyperosmolar Hyperglycemic State (HHS)** - **Supporting Findings:** - Confusion and lethargy are hallmark signs of hyperosmolarity and dehydration. - Poorly controlled diabetes and recent decreased oral intake are strong risk factors. - Dry mucous membranes and poor skin turgor suggest significant dehydration. - Tachycardia…	1	1
24	24	**Stage 1: Initial Presentation** A 64-year-old male with diabetes is brought to the emergency department by his daughter who found him "not being himself" during their weekly dinner. She reports he was picking at his food, which is unusual, and seemed confused about what day it was. She noticed he was wearing the same clothes as yesterday and his house was unusually messy. The patient complains …	stage-1	Sepsis	o1-2024-12-17_medium	Part 1 ‚Äì Differential Diagnosis Considerations: 1) Hyperglycemic Hyperosmolar State (HHS) ‚Ä¢ Supporting Findings: ‚Äì Poorly controlled diabetes and recent decreased oral intake ‚Äì Confusion and lethargy ‚Äì Possible dehydration noted by dry mucous membranes, poor skin turgor, and tachycardia ‚Ä¢ Opposing Findings or Missing Evidence: ‚Äì No mention of significantly elevated blood glucose or …	1	1
24	24	**Stage 1: Initial Presentation** A 64-year-old male with diabetes is brought to the emergency department by his daughter who found him "not being himself" during their weekly dinner. She reports he was picking at his food, which is unusual, and seemed confused about what day it was. She noticed he was wearing the same clothes as yesterday and his house was unusually messy. The patient complains …	stage-1	Sepsis	o3-mini-2025-01-31_high	Part 1 ‚Äì Differential Diagnosis Considerations: Diagnosis 1: Diabetic Foot Infection with Gangrene ‚Ä¢ Supporting Findings: ‚ÄÉ- History of poorly controlled type 2 diabetes and peripheral neuropathy increases risk for foot infections. ‚ÄÉ- Right foot exam reveals dark discoloration between the 4th and 5th toes with surrounding erythema, suggesting tissue necrosis/infection. ‚ÄÉ- Worsening foot…	1	1
24	24	**Stage 1: Initial Presentation** A 64-year-old male with diabetes is brought to the emergency department by his daughter who found him "not being himself" during their weekly dinner. She reports he was picking at his food, which is unusual, and seemed confused about what day it was. She noticed he was wearing the same clothes as yesterday and his house was unusually messy. The patient complains …	stage-1	Sepsis	claude-3-7-sonnet-20250219_thinking	# Part 1 ‚Äì Differential Diagnosis Considerations ## Diagnosis 1: Diabetic Foot Infection with Sepsis ### Supporting Findings: - Dark discoloration between 4th-5th toes with erythema extending to ankle - Poorly controlled diabetes with peripheral neuropathy - Worsening foot pain - Vital signs consistent with SIRS: tachycardia (HR 112), hypotension (BP 102/58), tachypnea (RR 22) - Altered mental …	1	1
25	25	**Stage 1: Initial Presentation** A 35-year-old male presents to urgent care with progressive joint pain and fatigue for 4 days. He describes feeling like he "pushed too hard" at the gym last week and has been taking ibuprofen without relief. Denies fever or cough but mentions food "tastes bland" recently. His main concern is severe lower back pain that's affecting his sleep and work performance.…	stage-1	COVID-19 Or URI	claude-3-7-sonnet-20250219_thinking	# Clinical Case Assessment ## Part 1 ‚Äì Differential Diagnosis Considerations ### Diagnosis 1: COVID-19 Infection **Supporting Findings:** - Loss of taste ("food tastes bland") - Fatigue and diffuse myalgias - Mild conjunctival injection - Tachycardia (HR 95) - High-risk exposure setting (gym trainer, recent bodybuilding competition) - Joint pain (can occur in COVID-19) **Opposing Findings or Mi…	1	1
25	25	**Stage 1: Initial Presentation** A 35-year-old male presents to urgent care with progressive joint pain and fatigue for 4 days. He describes feeling like he "pushed too hard" at the gym last week and has been taking ibuprofen without relief. Denies fever or cough but mentions food "tastes bland" recently. His main concern is severe lower back pain that's affecting his sleep and work performance.…	stage-1	COVID-19 Or URI	claude-3-5-haiku-20241022	Part 1 ‚Äì Differential Diagnosis Considerations: Diagnosis 1: Reactive Arthritis Supporting Findings: - Recent attendance at bodybuilding competition - Joint pain and muscle tenderness - Mild conjunctival injection - Bland food taste - Tachycardia - No fever Opposing Findings: - No clear urogenital or gastrointestinal symptoms - No specific infectious exposure identified - Lack of classic triad …	0	0
25	25	**Stage 1: Initial Presentation** A 35-year-old male presents to urgent care with progressive joint pain and fatigue for 4 days. He describes feeling like he "pushed too hard" at the gym last week and has been taking ibuprofen without relief. Denies fever or cough but mentions food "tastes bland" recently. His main concern is severe lower back pain that's affecting his sleep and work performance.…	stage-1	COVID-19 Or URI	gemini-2.0-flash-thinking-exp-01-21	Part 1 ‚Äì Differential Diagnosis Considerations: - Diagnosis 1: Viral Myositis/Arthritis Supporting Findings: - Acute onset of diffuse joint and muscle pain, and fatigue over 4 days is consistent with a viral prodrome. - Mild fever (37.4¬∞C) can be associated with viral infections. - Bland taste can be a non-specific symptom accompanying viral illnesses. - Mild conjunctival injection could be se…	0	0
25	25	**Stage 1: Initial Presentation** A 35-year-old male presents to urgent care with progressive joint pain and fatigue for 4 days. He describes feeling like he "pushed too hard" at the gym last week and has been taking ibuprofen without relief. Denies fever or cough but mentions food "tastes bland" recently. His main concern is severe lower back pain that's affecting his sleep and work performance.…	stage-1	COVID-19 Or URI	o1-2024-12-17_medium	Part 1 ‚Äì Differential Diagnosis Considerations Diagnosis 1: Ankylosing Spondylitis (AS) ‚Ä¢ Supporting Findings: ‚Äì Young male (35 years old) with predominant lower back pain. ‚Äì Progressive joint pain and fatigue suggest an inflammatory process. ‚Äì Mild conjunctival injection could correspond to uveitis/conjunctivitis seen in spondyloarthropathies. ‚Äì Lack of fever yet persistent pain and …	0	0
25	25	**Stage 1: Initial Presentation** A 35-year-old male presents to urgent care with progressive joint pain and fatigue for 4 days. He describes feeling like he "pushed too hard" at the gym last week and has been taking ibuprofen without relief. Denies fever or cough but mentions food "tastes bland" recently. His main concern is severe lower back pain that's affecting his sleep and work performance.…	stage-1	COVID-19 Or URI	gpt-4o-2024-11-20	### Part 1 ‚Äì Differential Diagnosis Considerations: --- #### **Diagnosis 1: Reactive Arthritis (ReA)** **Supporting Findings:** - **Joint pain and lower back pain:** ReA often presents with asymmetric oligoarthritis, enthesitis, or axial involvement (e.g., sacroiliitis). Lower back pain is a hallmark of axial involvement. - **Recent bodybuilding competition:** Potential exposure to gastrointest…	0	0
25	25	**Stage 1: Initial Presentation** A 35-year-old male presents to urgent care with progressive joint pain and fatigue for 4 days. He describes feeling like he "pushed too hard" at the gym last week and has been taking ibuprofen without relief. Denies fever or cough but mentions food "tastes bland" recently. His main concern is severe lower back pain that's affecting his sleep and work performance.…	stage-1	COVID-19 Or URI	o3-mini-2025-01-31_high	Part 1 ‚Äì Differential Diagnosis Considerations: 1. COVID-19 (SARS-CoV-2 Infection) ‚ÄÉ‚Ä¢ Supporting Findings: ‚ÄÉ‚ÄÉ‚Äì Altered taste noted as food ‚Äútastes bland,‚Äù which is a recognized early sign of COVID-19. ‚ÄÉ‚ÄÉ‚Äì Systemic symptoms including fatigue, diffuse joint pain, and myalgias. ‚ÄÉ‚ÄÉ‚Äì Young, active male‚Äîa group known to sometimes have milder or atypical presentations. ‚ÄÉ‚…	1	1
25	25	**Stage 1: Initial Presentation** A 35-year-old male presents to urgent care with progressive joint pain and fatigue for 4 days. He describes feeling like he "pushed too hard" at the gym last week and has been taking ibuprofen without relief. Denies fever or cough but mentions food "tastes bland" recently. His main concern is severe lower back pain that's affecting his sleep and work performance.…	stage-1	COVID-19 Or URI	claude-3-5-sonnet-20241022	Part 1 ‚Äì Differential Diagnosis Considerations: Diagnosis 1: COVID-19 Supporting Findings: - Ageusia (loss of taste) - Fatigue - Myalgias and arthralgias - Mild conjunctival injection - Tachycardia - Recent exposure risk at bodybuilding competition - Low-grade temperature Opposing Findings: - No respiratory symptoms - Normal oxygen saturation - No fever Diagnosis 2: Rhabdomyolysis Supporting Fi…	1	1
25	25	**Stage 1: Initial Presentation** A 35-year-old male presents to urgent care with progressive joint pain and fatigue for 4 days. He describes feeling like he "pushed too hard" at the gym last week and has been taking ibuprofen without relief. Denies fever or cough but mentions food "tastes bland" recently. His main concern is severe lower back pain that's affecting his sleep and work performance.…	stage-1	COVID-19 Or URI	o3-mini-2025-01-31_medium	Below is a structured breakdown of the differential diagnoses and the final diagnosis based on the information provided. ‚îÄ‚îÄ‚îÄ‚îÄ‚îÄ‚îÄ‚îÄ‚îÄ‚îÄ‚îÄ‚îÄ‚îÄ‚îÄ‚îÄ‚îÄ‚îÄ‚îÄ‚îÄ‚îÄ‚îÄ‚îÄ‚îÄ‚îÄ‚îÄ‚îÄ‚îÄ‚îÄ‚îÄ‚îÄ‚îÄ Part 1 ‚Äì Differential Diagnosis Considerations Diagnosis 1: Exercise‚ÄêInduced Musculoskeletal Strain/Injury ‚ÄÉ‚Ä¢ Supporting Findings: ‚ÄÉ‚ÄÉ‚Äì Young, athletic male with a recent his…	0	0
25	25	**Stage 1: Initial Presentation** A 35-year-old male presents to urgent care with progressive joint pain and fatigue for 4 days. He describes feeling like he "pushed too hard" at the gym last week and has been taking ibuprofen without relief. Denies fever or cough but mentions food "tastes bland" recently. His main concern is severe lower back pain that's affecting his sleep and work performance.…	stage-1	COVID-19 Or URI	claude-3-7-sonnet-20250219	# Differential Diagnosis for 35-year-old Male with Joint Pain and Fatigue ## Part 1 ‚Äì Differential Diagnosis Considerations ### Diagnosis 1: Reactive Arthritis **Supporting Findings:** - Young male (35 years old) - Acute onset of multiple joint pain - Lower back pain (suggestive of sacroiliitis) - Conjunctival injection - Recent loss of taste (possible mucosal involvement) - Tachycardia and mil…	1	1
25	25	**Stage 1: Initial Presentation** A 35-year-old male presents to urgent care with progressive joint pain and fatigue for 4 days. He describes feeling like he "pushed too hard" at the gym last week and has been taking ibuprofen without relief. Denies fever or cough but mentions food "tastes bland" recently. His main concern is severe lower back pain that's affecting his sleep and work performance.…	stage-1	COVID-19 Or URI	gemini-2.0-pro-exp-02-05	Okay, here's my assessment of the case, structured as requested: **Part 1 ‚Äì Differential Diagnosis Considerations:** - **Diagnosis 1: Rhabdomyolysis** Supporting Findings: * Recent intense exercise (implied by "pushed too hard" at the gym and occupation as a personal trainer). * Muscle tenderness and pain (diffuse). * Lower back pain (myoglobinuria can cause kidney injury and back pain). * Use …	0	1
25	25	**Stage 1: Initial Presentation** A 35-year-old male presents to urgent care with progressive joint pain and fatigue for 4 days. He describes feeling like he "pushed too hard" at the gym last week and has been taking ibuprofen without relief. Denies fever or cough but mentions food "tastes bland" recently. His main concern is severe lower back pain that's affecting his sleep and work performance.…	stage-1	COVID-19 Or URI	gemini-2.0-flash-001	Okay, here's a structured approach to the differential diagnosis for the provided case: **Part 1 ‚Äì Differential Diagnosis Considerations:** **Diagnosis 1: Viral Myositis/Arthritis** * **Supporting Findings:** * Acute onset of joint pain and fatigue. * Diffuse muscle tenderness. * Mild conjunctival injection. * Loss of taste ("bland" food) can be associated with some viral infections. * Recent b…	0	0
25	25	**Stage 1: Initial Presentation** A 35-year-old male presents to urgent care with progressive joint pain and fatigue for 4 days. He describes feeling like he "pushed too hard" at the gym last week and has been taking ibuprofen without relief. Denies fever or cough but mentions food "tastes bland" recently. His main concern is severe lower back pain that's affecting his sleep and work performance.…	stage-1	COVID-19 Or URI	o1-2024-12-17_high	Part 1 ‚Äì Differential Diagnosis Considerations ‚Ä¢ Diagnosis 1: Reactive Arthritis Supporting Findings: ‚Äì Acute onset of multi-joint pain in a young male ‚Äì Mild conjunctival injection hinting at ocular involvement ‚Äì Lower back pain that is severe and function‚Äêlimiting ‚Äì Lack of fever or marked systemic symptoms can still be consistent with reactive arthritis Opposing Findings or Missi…	1	1
26	26	**Stage 1: Initial Presentation** A 52-year-old delivery truck driver presents to urgent care complaining of feeling "off" for the past day. Reports unusual fatigue during his morning deliveries and general body discomfort that he initially attributed to sleeping poorly in his truck during long routes. Mentions his joints feel "heavy." Upon further questioning, he describes severe body aches thro…	stage-1	Influenza Or URI	o3-mini-2025-01-31_high	Part 1 ‚Äì Differential Diagnosis Considerations: Diagnosis 1: Seasonal Influenza ‚Ä¢ Supporting Findings: ‚ÄÉ‚Äì High fever (39.5¬∞C) with chills and diaphoresis ‚ÄÉ‚Äì Profound fatigue and diffuse myalgias ("heavy" joints, body aches) ‚ÄÉ‚Äì Nonproductive cough and mild pharyngeal injection ‚ÄÉ‚Äì New onset confusion, which can be seen with systemic influenza involvement ‚ÄÉ‚Äì Truck driver wit…	1	1
26	26	**Stage 1: Initial Presentation** A 52-year-old delivery truck driver presents to urgent care complaining of feeling "off" for the past day. Reports unusual fatigue during his morning deliveries and general body discomfort that he initially attributed to sleeping poorly in his truck during long routes. Mentions his joints feel "heavy." Upon further questioning, he describes severe body aches thro…	stage-1	Influenza Or URI	o3-mini-2025-01-31_medium	Part 1 ‚Äì Differential Diagnosis Considerations: Diagnosis 1: Influenza (Seasonal Influenza) ‚Ä¢ Supporting Findings: ‚ÄÉ‚Äì High fever (39.5¬∞C) with acute onset ‚ÄÉ‚Äì Diffuse severe body aches, heavy joints, and myalgias ‚ÄÉ‚Äì Profound fatigue affecting his routine work ‚ÄÉ‚Äì Nonproductive cough, a common respiratory symptom in influenza ‚ÄÉ‚Äì Mental status changes (confusion) can occur, e…	1	1
26	26	**Stage 1: Initial Presentation** A 52-year-old delivery truck driver presents to urgent care complaining of feeling "off" for the past day. Reports unusual fatigue during his morning deliveries and general body discomfort that he initially attributed to sleeping poorly in his truck during long routes. Mentions his joints feel "heavy." Upon further questioning, he describes severe body aches thro…	stage-1	Influenza Or URI	o1-2024-12-17_medium	Part 1 ‚Äì Differential Diagnosis Considerations Diagnosis 1: Influenza ‚Ä¢ Supporting Findings: ‚Äì High fever (39.5¬∞C) with sudden onset of profound fatigue and diffuse myalgias. ‚Äì Nonproductive cough and generalized body aches, both common in influenza. ‚Äì New onset confusion, which can occur in older adults due to more severe systemic effects. ‚Äì Seasonal or epidemiological context could…	1	1
26	26	**Stage 1: Initial Presentation** A 52-year-old delivery truck driver presents to urgent care complaining of feeling "off" for the past day. Reports unusual fatigue during his morning deliveries and general body discomfort that he initially attributed to sleeping poorly in his truck during long routes. Mentions his joints feel "heavy." Upon further questioning, he describes severe body aches thro…	stage-1	Influenza Or URI	gemini-2.0-pro-exp-02-05	Okay, here's my assessment of the case, structured as requested: **Part 1 ‚Äì Differential Diagnosis Considerations** - **Diagnosis 1: Influenza** Supporting Findings: * Sudden onset of symptoms. * High fever (39.5¬∞C). * Myalgias (severe body aches, "heavy" joints). * Fatigue (profound, interfering with work). * Nonproductive cough. * Mild pharyngeal injection. * New onset confusion. * Epidemiol…	1	1
26	26	**Stage 1: Initial Presentation** A 52-year-old delivery truck driver presents to urgent care complaining of feeling "off" for the past day. Reports unusual fatigue during his morning deliveries and general body discomfort that he initially attributed to sleeping poorly in his truck during long routes. Mentions his joints feel "heavy." Upon further questioning, he describes severe body aches thro…	stage-1	Influenza Or URI	o1-2024-12-17_high	Part 1 ‚Äì Differential Diagnosis Considerations Diagnosis 1: Influenza ‚Ä¢ Supporting Findings: ‚Äì Acute onset of high fever (39.5¬∞C) ‚Äì Severe myalgias and profound fatigue ‚Äì Nonproductive cough, common in influenza ‚Äì Mild confusion can occur in older adults with severe viral illness ‚Äì Lack of localized findings on lung exam ‚Ä¢ Opposing Findings or Missing Evidence: ‚Äì No specific me…	1	1
26	26	**Stage 1: Initial Presentation** A 52-year-old delivery truck driver presents to urgent care complaining of feeling "off" for the past day. Reports unusual fatigue during his morning deliveries and general body discomfort that he initially attributed to sleeping poorly in his truck during long routes. Mentions his joints feel "heavy." Upon further questioning, he describes severe body aches thro…	stage-1	Influenza Or URI	gemini-2.0-flash-001	Okay, here's my approach to this clinical vignette, structured as requested: **Part 1 ‚Äì Differential Diagnosis Considerations:** **Diagnosis 1: Influenza** * **Supporting Findings:** * Fever (39.5¬∞C) * Body aches (myalgia) * Nonproductive cough * Fatigue * Pharyngeal injection * Time of year (influenza season is more common in winter months) * **Opposing Findings or Missing Evidence:** * No me…	1	1
26	26	**Stage 1: Initial Presentation** A 52-year-old delivery truck driver presents to urgent care complaining of feeling "off" for the past day. Reports unusual fatigue during his morning deliveries and general body discomfort that he initially attributed to sleeping poorly in his truck during long routes. Mentions his joints feel "heavy." Upon further questioning, he describes severe body aches thro…	stage-1	Influenza Or URI	gemini-2.0-flash-thinking-exp-01-21	Part 1 ‚Äì Differential Diagnosis Considerations: - Diagnosis 1: Influenza Supporting Findings: - Acute onset of illness with fever (39.5¬∞C), fatigue, body aches (myalgia), cough, and headache (generalized body discomfort). - Mild pharyngeal injection is consistent with viral upper respiratory infection. - Fatigue and loss of appetite are common symptoms of influenza. - Occasional cough is prese…	1	1
26	26	**Stage 1: Initial Presentation** A 52-year-old delivery truck driver presents to urgent care complaining of feeling "off" for the past day. Reports unusual fatigue during his morning deliveries and general body discomfort that he initially attributed to sleeping poorly in his truck during long routes. Mentions his joints feel "heavy." Upon further questioning, he describes severe body aches thro…	stage-1	Influenza Or URI	gpt-4o-2024-11-20	### Part 1 ‚Äì Differential Diagnosis Considerations: #### **Diagnosis 1: Influenza (Seasonal or Pandemic Flu)** - **Supporting Findings:** - Acute onset of systemic symptoms, including fatigue, severe body aches, and nonproductive cough, are classic for influenza. - Fever (39.5¬∞C) and mild pharyngeal injection are consistent with viral illness. - Confusion in older adults can occur in severe in…	1	1
26	26	**Stage 1: Initial Presentation** A 52-year-old delivery truck driver presents to urgent care complaining of feeling "off" for the past day. Reports unusual fatigue during his morning deliveries and general body discomfort that he initially attributed to sleeping poorly in his truck during long routes. Mentions his joints feel "heavy." Upon further questioning, he describes severe body aches thro…	stage-1	Influenza Or URI	claude-3-7-sonnet-20250219_thinking	# Complex Clinical Vignette Analysis ## Part 1 ‚Äì Differential Diagnosis Considerations ### Diagnosis 1: Influenza **Supporting Findings:** - Acute onset of systemic symptoms over past day - High fever (39.5¬∞C) - Diffuse myalgias/body aches - Profound fatigue and malaise - Nonproductive cough - Mild pharyngeal injection - Diaphoresis - New-onset confusion (can occur with severe influenza) - Con…	1	1
26	26	**Stage 1: Initial Presentation** A 52-year-old delivery truck driver presents to urgent care complaining of feeling "off" for the past day. Reports unusual fatigue during his morning deliveries and general body discomfort that he initially attributed to sleeping poorly in his truck during long routes. Mentions his joints feel "heavy." Upon further questioning, he describes severe body aches thro…	stage-1	Influenza Or URI	claude-3-7-sonnet-20250219	# Differential Diagnosis for 52-year-old Truck Driver with Acute Illness ## Part 1 ‚Äì Differential Diagnosis Considerations ### Diagnosis 1: Influenza **Supporting Findings:** - Acute onset of symptoms (feeling "off" for past day) - High fever (39.5¬∞C) - Severe body aches/myalgias - Nonproductive cough - Profound fatigue - Anorexia - Mild pharyngeal injection - Seasonal context (implied by acut…	1	1
26	26	**Stage 1: Initial Presentation** A 52-year-old delivery truck driver presents to urgent care complaining of feeling "off" for the past day. Reports unusual fatigue during his morning deliveries and general body discomfort that he initially attributed to sleeping poorly in his truck during long routes. Mentions his joints feel "heavy." Upon further questioning, he describes severe body aches thro…	stage-1	Influenza Or URI	claude-3-5-haiku-20241022	Part 1 ‚Äì Differential Diagnosis Considerations: 1. Influenza Supporting Findings: - High fever (39.5¬∞C) - Profound fatigue - Body aches - Nonproductive cough - Rapid onset of symptoms - Tachycardia - Mild pharyngeal injection Opposing Findings: - No clear epidemiological link to known outbreak - Absence of definitive respiratory symptoms - No confirmed exposure history 2. Viral Encephalitis Su…	1	1
26	26	**Stage 1: Initial Presentation** A 52-year-old delivery truck driver presents to urgent care complaining of feeling "off" for the past day. Reports unusual fatigue during his morning deliveries and general body discomfort that he initially attributed to sleeping poorly in his truck during long routes. Mentions his joints feel "heavy." Upon further questioning, he describes severe body aches thro…	stage-1	Influenza Or URI	claude-3-5-sonnet-20241022	Part 1 ‚Äì Differential Diagnosis Considerations: 1. Influenza Supporting Findings: - Acute onset of symptoms - High fever (39.5¬∞C) - Severe myalgias and arthralgias - Fatigue and malaise - Nonproductive cough - Confusion (common in elderly/severe cases) - Loss of appetite Opposing Findings: - Season not specified - No known sick contacts mentioned - Relatively mild respiratory symptoms 2. COVID…	1	1
27	27	**Stage 1: Initial Presentation** A 35-year-old man presents with a persistent cough for 5 days that's keeping him awake at night. Initially had mild cold symptoms including runny nose and sore throat that resolved, but the cough has worsened and is now productive of yellow sputum. He's concerned because he "can't project his voice" at work and feels "tight in the chest" after coughing spells. **…	stage-1	Acute Bronchitis	claude-3-7-sonnet-20250219_thinking	# Differential Diagnosis for 35-year-old Male with Persistent Cough ## Part 1 ‚Äì Differential Diagnosis Considerations ### Diagnosis 1: Acute Bronchitis **Supporting Findings:** - Productive cough with yellow sputum - Initial URI symptoms that evolved into worsening cough - Scattered rhonchi and coarse breath sounds bilaterally - Chest tightness after coughing episodes - Voice changes ("can't pr…	1	1
27	27	**Stage 1: Initial Presentation** A 35-year-old man presents with a persistent cough for 5 days that's keeping him awake at night. Initially had mild cold symptoms including runny nose and sore throat that resolved, but the cough has worsened and is now productive of yellow sputum. He's concerned because he "can't project his voice" at work and feels "tight in the chest" after coughing spells. **…	stage-1	Acute Bronchitis	claude-3-7-sonnet-20250219	# Differential Diagnosis for 35-year-old Male with Persistent Cough ## Part 1 ‚Äì Differential Diagnosis Considerations ### Diagnosis 1: Acute Bronchitis **Supporting Findings:** - Persistent cough for 5 days with yellow sputum production - Initial URI symptoms (runny nose, sore throat) that resolved - Chest tightness after coughing - Scattered rhonchi bilaterally on exam - Coarse breath sounds -…	1	1
27	27	**Stage 1: Initial Presentation** A 35-year-old man presents with a persistent cough for 5 days that's keeping him awake at night. Initially had mild cold symptoms including runny nose and sore throat that resolved, but the cough has worsened and is now productive of yellow sputum. He's concerned because he "can't project his voice" at work and feels "tight in the chest" after coughing spells. **…	stage-1	Acute Bronchitis	gemini-2.0-pro-exp-02-05	Okay, here's my assessment of the case, structured as requested: **Part 1 ‚Äì Differential Diagnosis Considerations:** - **Diagnosis 1: Acute Bronchitis** Supporting Findings: * Persistent cough productive of yellow sputum. * Recent upper respiratory infection (URI) symptoms (runny nose, sore throat) that resolved, followed by worsening cough. * Chest tightness after coughing. * Scattered rhonchi…	1	1
27	27	**Stage 1: Initial Presentation** A 35-year-old man presents with a persistent cough for 5 days that's keeping him awake at night. Initially had mild cold symptoms including runny nose and sore throat that resolved, but the cough has worsened and is now productive of yellow sputum. He's concerned because he "can't project his voice" at work and feels "tight in the chest" after coughing spells. **…	stage-1	Acute Bronchitis	claude-3-5-haiku-20241022	Part 1 ‚Äì Differential Diagnosis Considerations: Diagnosis 1: Acute Bronchitis Supporting Findings: - Persistent productive cough with yellow sputum - Recent upper respiratory symptoms - Scattered rhonchi bilaterally - Exposure to sick toddler - Former smoker - Coarse breath sounds - No significant fever Opposing Findings or Missing Evidence: - No significant respiratory distress - Normal oxygen…	1	1
27	27	**Stage 1: Initial Presentation** A 35-year-old man presents with a persistent cough for 5 days that's keeping him awake at night. Initially had mild cold symptoms including runny nose and sore throat that resolved, but the cough has worsened and is now productive of yellow sputum. He's concerned because he "can't project his voice" at work and feels "tight in the chest" after coughing spells. **…	stage-1	Acute Bronchitis	gemini-2.0-flash-thinking-exp-01-21	Part 1 ‚Äì Differential Diagnosis Considerations: - Diagnosis 1: Acute Bronchitis Supporting Findings: - Persistent cough productive of yellow sputum. - Preceding mild cold symptoms (runny nose, sore throat). - Physical exam findings of scattered rhonchi and coarse breath sounds bilaterally. - No fever or elevated respiratory rate suggesting a more severe infection like pneumonia. - Recent exposu…	1	1
27	27	**Stage 1: Initial Presentation** A 35-year-old man presents with a persistent cough for 5 days that's keeping him awake at night. Initially had mild cold symptoms including runny nose and sore throat that resolved, but the cough has worsened and is now productive of yellow sputum. He's concerned because he "can't project his voice" at work and feels "tight in the chest" after coughing spells. **…	stage-1	Acute Bronchitis	o1-2024-12-17_high	Part 1 ‚Äì Differential Diagnosis Considerations Diagnosis 1: Acute Bronchitis Supporting Findings: ‚Ä¢ Recent upper respiratory tract infection symptoms that progressed to a persistent cough. ‚Ä¢ Cough productive of yellow sputum, often seen in acute bronchitis (though sputum color does not reliably indicate bacterial infection). ‚Ä¢ Normal vital signs (temperature nearly normal, normal heart ra…	1	1
27	27	**Stage 1: Initial Presentation** A 35-year-old man presents with a persistent cough for 5 days that's keeping him awake at night. Initially had mild cold symptoms including runny nose and sore throat that resolved, but the cough has worsened and is now productive of yellow sputum. He's concerned because he "can't project his voice" at work and feels "tight in the chest" after coughing spells. **…	stage-1	Acute Bronchitis	claude-3-5-sonnet-20241022	Part 1 ‚Äì Differential Diagnosis Considerations: 1. Acute Bronchitis Supporting Findings: - Initial URI symptoms followed by persistent cough - Yellow productive sputum - Scattered rhonchi on exam - Recent sick contact (toddler) - Normal vital signs - Coarse breath sounds - Post-nasal drainage Opposing Findings: - None significant; presentation is classic 2. Post-viral Upper Airway Cough Syndrom…	1	1
27	27	**Stage 1: Initial Presentation** A 35-year-old man presents with a persistent cough for 5 days that's keeping him awake at night. Initially had mild cold symptoms including runny nose and sore throat that resolved, but the cough has worsened and is now productive of yellow sputum. He's concerned because he "can't project his voice" at work and feels "tight in the chest" after coughing spells. **…	stage-1	Acute Bronchitis	o3-mini-2025-01-31_medium	Part 1 ‚Äì Differential Diagnosis Considerations: 1. Diagnosis: Acute Bronchitis ‚ÄÉ‚Ä¢ Supporting Findings: ‚ÄÉ‚ÄÉ‚Äì Recent history of mild upper respiratory infection (runny nose, sore throat) followed by persistent cough ‚ÄÉ‚ÄÉ‚Äì Productive cough with yellow sputum ‚ÄÉ‚ÄÉ‚Äì Chest tightness after coughing spells and scattered rhonchi on exam ‚ÄÉ‚ÄÉ‚Äì Normal vital signs, which can be seen in…	1	1
27	27	**Stage 1: Initial Presentation** A 35-year-old man presents with a persistent cough for 5 days that's keeping him awake at night. Initially had mild cold symptoms including runny nose and sore throat that resolved, but the cough has worsened and is now productive of yellow sputum. He's concerned because he "can't project his voice" at work and feels "tight in the chest" after coughing spells. **…	stage-1	Acute Bronchitis	o3-mini-2025-01-31_high	Part 1 ‚Äì Differential Diagnosis Considerations: Diagnosis 1: Acute Bronchitis ‚Ä¢ Supporting Findings: ‚ÄÉ‚Äì Recent history of a resolving viral upper respiratory infection (initial runny nose and sore throat). ‚ÄÉ‚Äì Progressive cough that is now productive of yellow sputum. ‚ÄÉ‚Äì Chest tightness following coughing spells. ‚ÄÉ‚Äì Scattered rhonchi on lung exam without significant systemic si…	1	1
27	27	**Stage 1: Initial Presentation** A 35-year-old man presents with a persistent cough for 5 days that's keeping him awake at night. Initially had mild cold symptoms including runny nose and sore throat that resolved, but the cough has worsened and is now productive of yellow sputum. He's concerned because he "can't project his voice" at work and feels "tight in the chest" after coughing spells. **…	stage-1	Acute Bronchitis	o1-2024-12-17_medium	Part 1 ‚Äì Differential Diagnosis Considerations Diagnosis 1: Acute Bronchitis ‚Ä¢ Supporting Findings: ‚Äì Recent upper respiratory tract infection now followed by persistent, productive cough (yellow sputum). ‚Äì Normal vital signs with near-normal temperature (37.3¬∞C), reducing likelihood of a severe bacterial process. ‚Äì Scattered rhonchi without focal consolidation on auscultation, often f…	1	1
27	27	**Stage 1: Initial Presentation** A 35-year-old man presents with a persistent cough for 5 days that's keeping him awake at night. Initially had mild cold symptoms including runny nose and sore throat that resolved, but the cough has worsened and is now productive of yellow sputum. He's concerned because he "can't project his voice" at work and feels "tight in the chest" after coughing spells. **…	stage-1	Acute Bronchitis	gpt-4o-2024-11-20	### Part 1 ‚Äì Differential Diagnosis Considerations: --- #### **Diagnosis 1: Acute Bronchitis** **Supporting Findings:** - Persistent cough for 5 days, now productive of yellow sputum, is characteristic of acute bronchitis. - Recent upper respiratory tract infection (runny nose, sore throat) suggests a viral etiology, which is a common trigger. - Scattered rhonchi and coarse breath sounds are co…	1	1
27	27	**Stage 1: Initial Presentation** A 35-year-old man presents with a persistent cough for 5 days that's keeping him awake at night. Initially had mild cold symptoms including runny nose and sore throat that resolved, but the cough has worsened and is now productive of yellow sputum. He's concerned because he "can't project his voice" at work and feels "tight in the chest" after coughing spells. **…	stage-1	Acute Bronchitis	gemini-2.0-flash-001	Okay, here's my assessment of the case: **Part 1 ‚Äì Differential Diagnosis Considerations:** **Diagnosis 1: Acute Bronchitis** *Supporting Findings:* * Persistent cough, initially preceded by cold symptoms (runny nose, sore throat). * Productive cough with yellow sputum. * Scattered rhonchi bilaterally on auscultation. * No fever. * Recent upper respiratory infection in family member. * Former s…	1	1
28	28	**Stage 1: Initial Presentation** A 28-year-old man presents to urgent care with 2 days of "muffled hearing" and fullness in his left ear. He initially attributed symptoms to loud music at work and using earbuds frequently. Today he noticed mild dizziness when bending down to pick up boxes. Denies fever but reports poor sleep due to "pressure" in his ear. **Past Medical History:** - Seasonal alle…	stage-1	Acute Otitis Media	gpt-4o-2024-11-20	### Part 1 ‚Äì Differential Diagnosis Considerations: #### **Diagnosis 1: Acute Otitis Media (AOM)** - **Supporting Findings:** - Erythematous, bulging tympanic membrane on the left, consistent with middle ear inflammation and fluid accumulation. - History of childhood ear infections, suggesting predisposition. - Recent swimming, which may predispose to infection via Eustachian tube dysfunction. …	1	1
28	28	**Stage 1: Initial Presentation** A 28-year-old man presents to urgent care with 2 days of "muffled hearing" and fullness in his left ear. He initially attributed symptoms to loud music at work and using earbuds frequently. Today he noticed mild dizziness when bending down to pick up boxes. Denies fever but reports poor sleep due to "pressure" in his ear. **Past Medical History:** - Seasonal alle…	stage-1	Acute Otitis Media	claude-3-7-sonnet-20250219_thinking	# Complex Ear Case Analysis ## Part 1 ‚Äì Differential Diagnosis Considerations ### Diagnosis 1: Acute Otitis Media (AOM) **Supporting Findings:** - Erythematous, bulging left tympanic membrane (classic finding) - Sensation of ear fullness and pressure - History of ear infections as a child (risk factor) - Recent swimming exposure - Mild dizziness with position changes - Posterior pharyngeal cobb…	1	1
28	28	**Stage 1: Initial Presentation** A 28-year-old man presents to urgent care with 2 days of "muffled hearing" and fullness in his left ear. He initially attributed symptoms to loud music at work and using earbuds frequently. Today he noticed mild dizziness when bending down to pick up boxes. Denies fever but reports poor sleep due to "pressure" in his ear. **Past Medical History:** - Seasonal alle…	stage-1	Acute Otitis Media	claude-3-7-sonnet-20250219	# Part 1 ‚Äì Differential Diagnosis Considerations ## Diagnosis 1: Acute Otitis Media (AOM) **Supporting Findings:** - Erythematous, bulging left tympanic membrane - Ear fullness and "pressure" sensation - History of ear infections as a child - Mild dizziness - Posterior pharyngeal cobblestoning suggesting post-nasal drip - History of seasonal allergies and deviated septum (risk factors) **Opposi…	1	1
28	28	**Stage 1: Initial Presentation** A 28-year-old man presents to urgent care with 2 days of "muffled hearing" and fullness in his left ear. He initially attributed symptoms to loud music at work and using earbuds frequently. Today he noticed mild dizziness when bending down to pick up boxes. Denies fever but reports poor sleep due to "pressure" in his ear. **Past Medical History:** - Seasonal alle…	stage-1	Acute Otitis Media	gemini-2.0-pro-exp-02-05	Okay, here's my assessment of the case, structured as requested: **Part 1 ‚Äì Differential Diagnosis Considerations** - **Diagnosis 1: Acute Otitis Media (AOM)** Supporting Findings: * Sudden onset of muffled hearing and ear fullness. * Erythematous, bulging tympanic membrane. * History of childhood ear infections. * Mild dizziness. * Ear tugging. * Temperature of 37.3 C Opposing Findings or Miss…	1	1
28	28	**Stage 1: Initial Presentation** A 28-year-old man presents to urgent care with 2 days of "muffled hearing" and fullness in his left ear. He initially attributed symptoms to loud music at work and using earbuds frequently. Today he noticed mild dizziness when bending down to pick up boxes. Denies fever but reports poor sleep due to "pressure" in his ear. **Past Medical History:** - Seasonal alle…	stage-1	Acute Otitis Media	claude-3-5-haiku-20241022	Part 1 ‚Äì Differential Diagnosis Considerations: 1. Acute Otitis Media Supporting Findings: - Erythematous, bulging tympanic membrane - Ear fullness and pressure - History of ear infections as child - Mild dizziness - No fever, but consistent inflammatory signs Opposing Findings: - No clear acute infectious symptoms - No significant pain reported - Recent water exposure might suggest alternative…	1	1
28	28	**Stage 1: Initial Presentation** A 28-year-old man presents to urgent care with 2 days of "muffled hearing" and fullness in his left ear. He initially attributed symptoms to loud music at work and using earbuds frequently. Today he noticed mild dizziness when bending down to pick up boxes. Denies fever but reports poor sleep due to "pressure" in his ear. **Past Medical History:** - Seasonal alle…	stage-1	Acute Otitis Media	gemini-2.0-flash-thinking-exp-01-21	Part 1 ‚Äì Differential Diagnosis Considerations: - Diagnosis 1: Acute Otitis Media (AOM) Supporting Findings: - "Muffled hearing" and ear fullness are classic symptoms of middle ear effusion. - Bulging and erythematous tympanic membrane strongly suggest inflammation and pressure within the middle ear space. - History of childhood ear infections increases predisposition. - Recent upper respirator…	1	1
28	28	**Stage 1: Initial Presentation** A 28-year-old man presents to urgent care with 2 days of "muffled hearing" and fullness in his left ear. He initially attributed symptoms to loud music at work and using earbuds frequently. Today he noticed mild dizziness when bending down to pick up boxes. Denies fever but reports poor sleep due to "pressure" in his ear. **Past Medical History:** - Seasonal alle…	stage-1	Acute Otitis Media	o1-2024-12-17_medium	Part 1 ‚Äì Differential Diagnosis Considerations: Diagnosis 1: Acute Otitis Media (AOM) Supporting Findings: ‚Ä¢ Erythematous, bulging tympanic membrane on exam. ‚Ä¢ Recent onset of ear fullness, muffled hearing, and mild dizziness. ‚Ä¢ History of nasal congestion/allergy symptoms, which can predispose to middle-ear infection. ‚Ä¢ Child history of frequent otitis, suggesting a possible predisposi…	1	1
28	28	**Stage 1: Initial Presentation** A 28-year-old man presents to urgent care with 2 days of "muffled hearing" and fullness in his left ear. He initially attributed symptoms to loud music at work and using earbuds frequently. Today he noticed mild dizziness when bending down to pick up boxes. Denies fever but reports poor sleep due to "pressure" in his ear. **Past Medical History:** - Seasonal alle…	stage-1	Acute Otitis Media	o3-mini-2025-01-31_high	Part 1 ‚Äì Differential Diagnosis Considerations: Diagnosis 1: Acute Otitis Media (AOM) ‚Ä¢ Supporting Findings: ‚ÄÉ‚Äì Ear symptoms: Left ear ‚Äúmuffled hearing‚Äù and fullness with pressure. ‚ÄÉ‚Äì Physical exam: Bulging, erythematous left tympanic membrane. ‚ÄÉ‚Äì Associated features: Mild dizziness on bending may reflect pressure changes within the middle ear. ‚ÄÉ‚Äì Upper airway findings: Cl…	1	1
28	28	**Stage 1: Initial Presentation** A 28-year-old man presents to urgent care with 2 days of "muffled hearing" and fullness in his left ear. He initially attributed symptoms to loud music at work and using earbuds frequently. Today he noticed mild dizziness when bending down to pick up boxes. Denies fever but reports poor sleep due to "pressure" in his ear. **Past Medical History:** - Seasonal alle…	stage-1	Acute Otitis Media	o3-mini-2025-01-31_medium	Part 1 ‚Äì Differential Diagnosis Considerations: Diagnosis 1: Acute Otitis Media (AOM) ‚Ä¢ Supporting Findings: ‚ÄÉ‚Äì Ear symptoms: Muffled hearing, ear fullness, and pressure that are common in middle ear infections. ‚ÄÉ‚Äì Physical Exam: Left tympanic membrane is erythematous and bulging, which is classic for AOM. ‚ÄÉ‚Äì Mild dizziness on bending over can be explained by the increased pressur…	1	1
28	28	**Stage 1: Initial Presentation** A 28-year-old man presents to urgent care with 2 days of "muffled hearing" and fullness in his left ear. He initially attributed symptoms to loud music at work and using earbuds frequently. Today he noticed mild dizziness when bending down to pick up boxes. Denies fever but reports poor sleep due to "pressure" in his ear. **Past Medical History:** - Seasonal alle…	stage-1	Acute Otitis Media	gemini-2.0-flash-001	Okay, here's my approach to the differential diagnosis for this patient, followed by my final diagnosis. **Part 1 ‚Äì Differential Diagnosis Considerations:** **Diagnosis 1: Acute Otitis Media (AOM)** * **Supporting Findings:** * Left ear fullness and muffled hearing. * Erythematous, bulging left tympanic membrane. * History of ear infections as a child. * Recent upper respiratory symptoms (mild …	1	1
28	28	**Stage 1: Initial Presentation** A 28-year-old man presents to urgent care with 2 days of "muffled hearing" and fullness in his left ear. He initially attributed symptoms to loud music at work and using earbuds frequently. Today he noticed mild dizziness when bending down to pick up boxes. Denies fever but reports poor sleep due to "pressure" in his ear. **Past Medical History:** - Seasonal alle…	stage-1	Acute Otitis Media	claude-3-5-sonnet-20241022	Part 1 ‚Äì Differential Diagnosis Considerations: 1. Acute Otitis Media (AOM) Supporting Findings: - Erythematous, bulging tympanic membrane - Ear fullness and pressure sensation - History of ear infections in childhood - Recent swimming exposure - Muffled hearing Opposing Findings: - Afebrile - No severe pain typically associated with AOM - Adult presentation (less common) 2. External Otitis (Sw…	0	1
28	28	**Stage 1: Initial Presentation** A 28-year-old man presents to urgent care with 2 days of "muffled hearing" and fullness in his left ear. He initially attributed symptoms to loud music at work and using earbuds frequently. Today he noticed mild dizziness when bending down to pick up boxes. Denies fever but reports poor sleep due to "pressure" in his ear. **Past Medical History:** - Seasonal alle…	stage-1	Acute Otitis Media	o1-2024-12-17_high	Part 1 ‚Äì Differential Diagnosis Considerations Diagnosis 1: Acute Otitis Media (AOM) ‚Ä¢ Supporting Findings: ‚Äì Erythematous, bulging left tympanic membrane. ‚Äì Recent onset of ear fullness, ‚Äúmuffled hearing,‚Äù and mild dizziness. ‚Äì History of childhood ear infections and ongoing allergic predisposition (which can predispose to eustachian tube dysfunction). ‚Äì Clear rhinorrhea and phar…	1	1
29	29	**Stage 1: Initial Presentation** A 35-year-old female presents to urgent care reporting an unusual headache pattern over the past 24 hours. Yesterday morning, while editing photos, she experienced subtle zigzag lines and shimmering spots in her peripheral vision, followed by difficulty reading text messages. These visual disturbances lasted about 30 minutes before resolving. Subsequently, she de…	stage-1	Migraine	o1-2024-12-17_medium	Part 1 ‚Äì Differential Diagnosis Considerations Diagnosis 1: Migraine with Aura Supporting Findings: ‚Ä¢ Visual aura (zigzag lines and shimmering spots lasting ~30 minutes) ‚Ä¢ Unilateral, throbbing headache behind right eye, worsening with movement ‚Ä¢ Associated nausea, photophobia, phonophobia ‚Ä¢ Family history of migraines (mother, sister) ‚Ä¢ Irritability preceding the headache (common pro…	1	1
29	29	**Stage 1: Initial Presentation** A 35-year-old female presents to urgent care reporting an unusual headache pattern over the past 24 hours. Yesterday morning, while editing photos, she experienced subtle zigzag lines and shimmering spots in her peripheral vision, followed by difficulty reading text messages. These visual disturbances lasted about 30 minutes before resolving. Subsequently, she de…	stage-1	Migraine	claude-3-7-sonnet-20250219_thinking	# Clinical Case Analysis: 35-Year-Old Female with Headache ## Part 1 ‚Äì Differential Diagnosis Considerations ### Diagnosis 1: Migraine with Aura **Supporting Findings:** - Visual aura (zigzag lines, shimmering spots) preceding headache by 30 minutes - Unilateral throbbing pain behind right eye - Nausea, photophobia, and phonophobia - Worsening with movement - Strong family history (mother and s…	1	1
29	29	**Stage 1: Initial Presentation** A 35-year-old female presents to urgent care reporting an unusual headache pattern over the past 24 hours. Yesterday morning, while editing photos, she experienced subtle zigzag lines and shimmering spots in her peripheral vision, followed by difficulty reading text messages. These visual disturbances lasted about 30 minutes before resolving. Subsequently, she de…	stage-1	Migraine	claude-3-7-sonnet-20250219	# Differential Diagnosis for 35-Year-Old Female with Headache ## Part 1 ‚Äì Differential Diagnosis Considerations ### Diagnosis 1: Migraine with Aura **Supporting Findings:** - Visual prodrome (zigzag lines, shimmering spots, difficulty reading) preceding headache - Severe, throbbing unilateral pain (behind right eye) - Associated symptoms: nausea, photophobia, phonophobia - Pain worsened by move…	1	1
29	29	**Stage 1: Initial Presentation** A 35-year-old female presents to urgent care reporting an unusual headache pattern over the past 24 hours. Yesterday morning, while editing photos, she experienced subtle zigzag lines and shimmering spots in her peripheral vision, followed by difficulty reading text messages. These visual disturbances lasted about 30 minutes before resolving. Subsequently, she de…	stage-1	Migraine	gpt-4o-2024-11-20	### Part 1 ‚Äì Differential Diagnosis Considerations: #### **Diagnosis 1: Migraine with Aura** **Supporting Findings:** - Classic aura symptoms: Zigzag lines, shimmering spots, and transient difficulty reading, lasting ~30 minutes before resolving. - Headache characteristics: Severe, throbbing pain behind the right eye, worsened by movement, associated with nausea, photophobia, and phonophobia. -…	1	1
29	29	**Stage 1: Initial Presentation** A 35-year-old female presents to urgent care reporting an unusual headache pattern over the past 24 hours. Yesterday morning, while editing photos, she experienced subtle zigzag lines and shimmering spots in her peripheral vision, followed by difficulty reading text messages. These visual disturbances lasted about 30 minutes before resolving. Subsequently, she de…	stage-1	Migraine	gemini-2.0-pro-exp-02-05	Okay, here's my assessment of the case, structured as requested: **Part 1 ‚Äì Differential Diagnosis Considerations** - **Diagnosis 1: Migraine with Aura** Supporting Findings: * Unilateral, throbbing headache of severe intensity. * Preceding visual disturbances (zigzag lines, shimmering spots) consistent with aura. * Associated symptoms: nausea, photophobia, phonophobia, worsening with movement.…	1	1
29	29	**Stage 1: Initial Presentation** A 35-year-old female presents to urgent care reporting an unusual headache pattern over the past 24 hours. Yesterday morning, while editing photos, she experienced subtle zigzag lines and shimmering spots in her peripheral vision, followed by difficulty reading text messages. These visual disturbances lasted about 30 minutes before resolving. Subsequently, she de…	stage-1	Migraine	o1-2024-12-17_high	Part 1 ‚Äì Differential Diagnosis Considerations: Diagnosis 1: Migraine with Aura ‚Ä¢ Supporting Findings: ‚Äì Visual disturbances (zigzag lines, shimmering spots) lasting ~30 minutes, then resolving. ‚Äì Throbbing unilateral headache behind the right eye, worsened by movement. ‚Äì Associated nausea, photophobia, and phonophobia. ‚Äì Family history of migraines (mother, sister). ‚Äì Prodromal irr…	1	1
29	29	**Stage 1: Initial Presentation** A 35-year-old female presents to urgent care reporting an unusual headache pattern over the past 24 hours. Yesterday morning, while editing photos, she experienced subtle zigzag lines and shimmering spots in her peripheral vision, followed by difficulty reading text messages. These visual disturbances lasted about 30 minutes before resolving. Subsequently, she de…	stage-1	Migraine	o3-mini-2025-01-31_medium	Part 1 ‚Äì Differential Diagnosis Considerations: Diagnosis 1: Migraine with Aura ‚Ä¢ Supporting Findings: ‚ÄÉ‚Äì Visual disturbances (zigzag lines, shimmering spots) lasting about 30 minutes are classic for an aura. ‚ÄÉ‚Äì The progression from visual aura to a severe, throbbing headache with nausea, photophobia, and phonophobia fits the migraine pattern. ‚ÄÉ‚Äì Family history of migraines furthe…	1	1
29	29	**Stage 1: Initial Presentation** A 35-year-old female presents to urgent care reporting an unusual headache pattern over the past 24 hours. Yesterday morning, while editing photos, she experienced subtle zigzag lines and shimmering spots in her peripheral vision, followed by difficulty reading text messages. These visual disturbances lasted about 30 minutes before resolving. Subsequently, she de…	stage-1	Migraine	claude-3-5-haiku-20241022	Part 1 ‚Äì Differential Diagnosis Considerations: Diagnosis 1: Migraine with Aura Supporting Findings: - Visual disturbances (zigzag lines, shimmering spots) - Family history of migraines - Photophobia and phonophobia - Throbbing unilateral headache - Nausea - Triggered by stress and irregular sleep - Aura preceding headache Opposing Findings or Missing Evidence: - No previous history of similar …	1	1
29	29	**Stage 1: Initial Presentation** A 35-year-old female presents to urgent care reporting an unusual headache pattern over the past 24 hours. Yesterday morning, while editing photos, she experienced subtle zigzag lines and shimmering spots in her peripheral vision, followed by difficulty reading text messages. These visual disturbances lasted about 30 minutes before resolving. Subsequently, she de…	stage-1	Migraine	gemini-2.0-flash-001	Okay, here's my approach to the differential diagnosis for this patient: **Part 1 ‚Äì Differential Diagnosis Considerations:** **Diagnosis 1: Migraine with Aura** * **Supporting Findings:** * Unilateral, throbbing headache preceded by visual aura (zigzag lines, shimmering spots). * Photophobia, phonophobia, nausea. * Family history of migraines. * Female gender. * Headache worsening with movement…	1	1
29	29	**Stage 1: Initial Presentation** A 35-year-old female presents to urgent care reporting an unusual headache pattern over the past 24 hours. Yesterday morning, while editing photos, she experienced subtle zigzag lines and shimmering spots in her peripheral vision, followed by difficulty reading text messages. These visual disturbances lasted about 30 minutes before resolving. Subsequently, she de…	stage-1	Migraine	gemini-2.0-flash-thinking-exp-01-21	Part 1 ‚Äì Differential Diagnosis Considerations: - Diagnosis 1: Migraine with Aura Supporting Findings: - Visual aura (zigzag lines, shimmering spots, transient visual disturbance) preceding headache. - Throbbing headache quality. - Unilateral headache location (initially right-sided). - Moderate to severe headache intensity. - Associated symptoms: nausea, photophobia, phonophobia. - Worsening o…	1	1
29	29	**Stage 1: Initial Presentation** A 35-year-old female presents to urgent care reporting an unusual headache pattern over the past 24 hours. Yesterday morning, while editing photos, she experienced subtle zigzag lines and shimmering spots in her peripheral vision, followed by difficulty reading text messages. These visual disturbances lasted about 30 minutes before resolving. Subsequently, she de…	stage-1	Migraine	o3-mini-2025-01-31_high	Part 1 ‚Äì Differential Diagnosis Considerations: Diagnosis 1: Migraine with Aura ‚Ä¢ Supporting Findings: ‚ÄÉ‚Äì Visual disturbances described as zigzag lines and shimmering spots, with transient reading difficulty lasting about 30 minutes (typical aura duration). ‚ÄÉ‚Äì Headache onset following the aura, characterized by a unilateral, throbbing pain behind the eye. ‚ÄÉ‚Äì Accompanying symptoms …	1	1
29	29	**Stage 1: Initial Presentation** A 35-year-old female presents to urgent care reporting an unusual headache pattern over the past 24 hours. Yesterday morning, while editing photos, she experienced subtle zigzag lines and shimmering spots in her peripheral vision, followed by difficulty reading text messages. These visual disturbances lasted about 30 minutes before resolving. Subsequently, she de…	stage-1	Migraine	claude-3-5-sonnet-20241022	Part 1 ‚Äì Differential Diagnosis Considerations: 1. Migraine with Aura Supporting Findings: - Classic visual aura (zigzag lines, shimmering spots) preceding headache - Typical progression pattern (aura ~30 mins, followed by headache) - Associated symptoms (photophobia, phonophobia, nausea) - Positive family history (mother and sister) - Known triggers present (irregular sleep, increased screen t…	1	1
30	30	**Stage 1: Initial Presentation** A 52-year-old male is brought to the ED by EMS after being found slumped over at a downtown bus stop at 8 PM. Bystanders report he was mumbling and attempted to walk but kept falling. Initial EMS assessment notes a laceration on his forehead. The patient is intermittently cooperative, giving confused answers about his location and repeatedly stating he "just need…	stage-1	Alcohol Intoxication	o3-mini-2025-01-31_high	Part 1 ‚Äì Differential Diagnosis Considerations: 1. Acute Alcohol Intoxication ‚ÄÉ‚Ä¢ Supporting Findings: ‚ÄÉ‚ÄÉ‚Äì Strong alcohol odor on exam ‚ÄÉ‚ÄÉ‚Äì Slurred speech, confusion, and unsteady gait ‚ÄÉ‚ÄÉ‚Äì Patient self-report of ‚Äújust needs to sleep it off‚Äù ‚ÄÉ‚ÄÉ‚Äì Multiple old bruises consistent with recurrent falls ‚ÄÉ‚ÄÉ‚Äì Social history of unemployment, isolation, and unclear hous…	1	1
30	30	**Stage 1: Initial Presentation** A 52-year-old male is brought to the ED by EMS after being found slumped over at a downtown bus stop at 8 PM. Bystanders report he was mumbling and attempted to walk but kept falling. Initial EMS assessment notes a laceration on his forehead. The patient is intermittently cooperative, giving confused answers about his location and repeatedly stating he "just need…	stage-1	Alcohol Intoxication	o1-2024-12-17_medium	Part 1 ‚Äì Differential Diagnosis Considerations Diagnosis 1: Acute Alcohol Intoxication ‚Ä¢ Supporting Findings: ‚Äì Strong odor of alcohol on exam. ‚Äì Slurred speech and unsteady gait. ‚Äì Confusion and agitation, intermittently cooperative. ‚Äì Multiple bruises suggesting possible frequent falls or injuries related to intoxication. ‚Ä¢ Opposing Findings or Missing Evidence: ‚Äì Borderline low…	1	1
30	30	**Stage 1: Initial Presentation** A 52-year-old male is brought to the ED by EMS after being found slumped over at a downtown bus stop at 8 PM. Bystanders report he was mumbling and attempted to walk but kept falling. Initial EMS assessment notes a laceration on his forehead. The patient is intermittently cooperative, giving confused answers about his location and repeatedly stating he "just need…	stage-1	Alcohol Intoxication	o3-mini-2025-01-31_medium	Part 1 ‚Äì Differential Diagnosis Considerations: 1. Acute Alcohol Intoxication ‚ÄÉSupporting Findings: ‚ÄÉ‚ÄÉ‚Ä¢ Strong odor of alcohol on exam ‚ÄÉ‚ÄÉ‚Ä¢ Confusion, slurred speech, and disoriented responses ("just needs to sleep it off") ‚ÄÉ‚ÄÉ‚Ä¢ Unsteady gait with a history of falls (evidenced by the fall and forehead laceration) ‚ÄÉ‚ÄÉ‚Ä¢ Poor hygiene and multiple old bruises, suggesting recu…	1	1
30	30	**Stage 1: Initial Presentation** A 52-year-old male is brought to the ED by EMS after being found slumped over at a downtown bus stop at 8 PM. Bystanders report he was mumbling and attempted to walk but kept falling. Initial EMS assessment notes a laceration on his forehead. The patient is intermittently cooperative, giving confused answers about his location and repeatedly stating he "just need…	stage-1	Alcohol Intoxication	claude-3-7-sonnet-20250219_thinking	# Differential Diagnosis for 52-Year-Old Male with Altered Mental Status ## Part 1 ‚Äì Differential Diagnosis Considerations ### Diagnosis 1: Alcohol Intoxication **Supporting Findings:** - Strong alcohol odor - Slurred speech and unsteady gait - Confusion with GCS 13 - Statement about "needing to sleep it off" - Tachycardia (HR 112) - Hypertension (168/98 mmHg) - Sluggishly reactive pupils - Mul…	1	1
30	30	**Stage 1: Initial Presentation** A 52-year-old male is brought to the ED by EMS after being found slumped over at a downtown bus stop at 8 PM. Bystanders report he was mumbling and attempted to walk but kept falling. Initial EMS assessment notes a laceration on his forehead. The patient is intermittently cooperative, giving confused answers about his location and repeatedly stating he "just need…	stage-1	Alcohol Intoxication	claude-3-7-sonnet-20250219	# Differential Diagnosis for 52-year-old Male with Altered Mental Status ## Part 1 ‚Äì Differential Diagnosis Considerations ### Diagnosis 1: Alcohol Intoxication with Hypoglycemia **Supporting Findings:** - Strong alcohol odor - Slurred speech and unsteady gait - Confusion and altered mental status - Blood glucose of 68 mg/dL (borderline low) - Recent stressor (job loss today) - History of depre…	1	1
30	30	**Stage 1: Initial Presentation** A 52-year-old male is brought to the ED by EMS after being found slumped over at a downtown bus stop at 8 PM. Bystanders report he was mumbling and attempted to walk but kept falling. Initial EMS assessment notes a laceration on his forehead. The patient is intermittently cooperative, giving confused answers about his location and repeatedly stating he "just need…	stage-1	Alcohol Intoxication	gemini-2.0-pro-exp-02-05	Okay, here's my assessment of the case, structured as requested: **Part 1 ‚Äì Differential Diagnosis Considerations** - **Diagnosis 1: Acute Alcohol Intoxication** Supporting Findings: * Strong alcohol odor on breath. * Slurred speech, unsteady gait, altered mental status (confusion, agitation). * History of job loss (potential stressor leading to increased alcohol consumption). * Sluggishly reac…	1	1
30	30	**Stage 1: Initial Presentation** A 52-year-old male is brought to the ED by EMS after being found slumped over at a downtown bus stop at 8 PM. Bystanders report he was mumbling and attempted to walk but kept falling. Initial EMS assessment notes a laceration on his forehead. The patient is intermittently cooperative, giving confused answers about his location and repeatedly stating he "just need…	stage-1	Alcohol Intoxication	claude-3-5-sonnet-20241022	Part 1 ‚Äì Differential Diagnosis Considerations: 1. Acute Alcohol Intoxication with Hypoglycemia Supporting Findings: - Strong alcohol odor - Altered mental status, slurred speech - Unsteady gait - Blood glucose 68 mg/dL - Recent significant stressor (job loss) - Multiple old bruises suggesting frequent falls/chronic alcohol use Opposing Findings: - Blood alcohol level not yet provided - Glucose…	1	1
30	30	**Stage 1: Initial Presentation** A 52-year-old male is brought to the ED by EMS after being found slumped over at a downtown bus stop at 8 PM. Bystanders report he was mumbling and attempted to walk but kept falling. Initial EMS assessment notes a laceration on his forehead. The patient is intermittently cooperative, giving confused answers about his location and repeatedly stating he "just need…	stage-1	Alcohol Intoxication	gpt-4o-2024-11-20	### Part 1 ‚Äì Differential Diagnosis Considerations: --- #### **Diagnosis 1: Alcohol Intoxication** **Supporting Findings:** - Strong alcohol odor on physical examination. - Confusion, slurred speech, and unsteady gait, all consistent with alcohol intoxication. - Social history of recent job loss and unclear housing situation, which may predispose to alcohol use or abuse. - Glasgow Coma Scale (G…	1	1
30	30	**Stage 1: Initial Presentation** A 52-year-old male is brought to the ED by EMS after being found slumped over at a downtown bus stop at 8 PM. Bystanders report he was mumbling and attempted to walk but kept falling. Initial EMS assessment notes a laceration on his forehead. The patient is intermittently cooperative, giving confused answers about his location and repeatedly stating he "just need…	stage-1	Alcohol Intoxication	claude-3-5-haiku-20241022	Part 1 ‚Äì Differential Diagnosis Considerations: 1. Alcohol Intoxication with Hypoglycemia Supporting Findings: - Strong alcohol odor - Confused mental status - Unsteady gait - Low blood glucose (68 mg/dL) - Recent life stressors (job loss) - Slurred speech - Laceration suggesting potential fall/impaired coordination Opposing Findings: - Elevated blood pressure - Mild epigastric tenderness - No …	1	1
30	30	**Stage 1: Initial Presentation** A 52-year-old male is brought to the ED by EMS after being found slumped over at a downtown bus stop at 8 PM. Bystanders report he was mumbling and attempted to walk but kept falling. Initial EMS assessment notes a laceration on his forehead. The patient is intermittently cooperative, giving confused answers about his location and repeatedly stating he "just need…	stage-1	Alcohol Intoxication	gemini-2.0-flash-001	Okay, here's my assessment of the case, structured as requested: **Part 1 ‚Äì Differential Diagnosis Considerations:** **Diagnosis 1: Alcohol Intoxication with Hypoglycemia** *Supporting Findings:* * Strong alcohol odor. * Altered mental status (slurred speech, confusion, unsteady gait). * Hypoglycemia (68 mg/dL). * Recent job loss (potential trigger for alcohol use). *Opposing Findings or Missin…	1	1
30	30	**Stage 1: Initial Presentation** A 52-year-old male is brought to the ED by EMS after being found slumped over at a downtown bus stop at 8 PM. Bystanders report he was mumbling and attempted to walk but kept falling. Initial EMS assessment notes a laceration on his forehead. The patient is intermittently cooperative, giving confused answers about his location and repeatedly stating he "just need…	stage-1	Alcohol Intoxication	gemini-2.0-flash-thinking-exp-01-21	Part 1 ‚Äì Differential Diagnosis Considerations: - Diagnosis 1: Alcohol Intoxication Supporting Findings: - Strong alcohol odor on breath. - Altered mental status, confusion, slurred speech, unsteady gait. - Found at a public location in the evening, suggestive of potential alcohol use. Opposing Findings or Missing Evidence: - Hypoglycemia is present, which is not directly explained by alcohol i…	1	1
30	30	**Stage 1: Initial Presentation** A 52-year-old male is brought to the ED by EMS after being found slumped over at a downtown bus stop at 8 PM. Bystanders report he was mumbling and attempted to walk but kept falling. Initial EMS assessment notes a laceration on his forehead. The patient is intermittently cooperative, giving confused answers about his location and repeatedly stating he "just need…	stage-1	Alcohol Intoxication	o1-2024-12-17_high	Part 1 ‚Äì Differential Diagnosis Considerations 1) Acute Alcohol Intoxication ‚Ä¢ Supporting Findings: ‚Äì Strong alcohol odor on exam. ‚Äì Slurred speech, confusion, unsteady gait consistent with intoxication. ‚Äì History of recent major stressor (job loss) and unclear food intake. ‚Äì Old bruises suggesting possible repeated falls or injuries common in chronic alcohol use. ‚Ä¢ Opposing Finding…	1	1
31	31	**Stage 1: Initial Presentation** 23-year-old male is brought to the ED by EMS after being found unresponsive in a public restroom by a store employee. According to the employee, another customer had complained about someone being in the bathroom for over 45 minutes. Upon checking, the employee found the bathroom door locked and receiving no response to knocking, used the master key to open it. T…	stage-1	Opioid Overdose	claude-3-5-haiku-20241022	Part 1 ‚Äì Differential Diagnosis Considerations: Diagnosis 1: Opioid Overdose (Most Likely) Supporting Findings: - Unresponsive state - Pinpoint pupils - Severely depressed respiratory rate (6-8 breaths/minute) - Low oxygen saturation - Syringe found at scene - Blue lips initially noted - Bradycardia - Decreased level of consciousness Opposing Findings or Missing Evidence: - No confirmed substan…	1	1
31	31	**Stage 1: Initial Presentation** 23-year-old male is brought to the ED by EMS after being found unresponsive in a public restroom by a store employee. According to the employee, another customer had complained about someone being in the bathroom for over 45 minutes. Upon checking, the employee found the bathroom door locked and receiving no response to knocking, used the master key to open it. T…	stage-1	Opioid Overdose	claude-3-7-sonnet-20250219	# Differential Diagnosis for 23-Year-Old Male Found Unresponsive ## Part 1 ‚Äì Differential Diagnosis Considerations ### Diagnosis 1: Opioid Overdose **Supporting Findings:** - Found unresponsive with syringe nearby - Respiratory depression (RR 6-8/min) - Pinpoint pupils - Hypoxemia (O2 sat 82-88% on room air) - Bradycardia (HR 52-55 bpm) - Hypotension (BP 92/58 mmHg) - Decreased deep tendon refl…	1	1
31	31	**Stage 1: Initial Presentation** 23-year-old male is brought to the ED by EMS after being found unresponsive in a public restroom by a store employee. According to the employee, another customer had complained about someone being in the bathroom for over 45 minutes. Upon checking, the employee found the bathroom door locked and receiving no response to knocking, used the master key to open it. T…	stage-1	Opioid Overdose	claude-3-5-sonnet-20241022	Part 1 ‚Äì Differential Diagnosis Considerations: 1. Opioid Overdose Supporting Findings: - Found with syringe - Pinpoint pupils (miosis) - Respiratory depression (RR 6-8) - Decreased mental status - Hypoxemia - Bradycardia - Hypotension - Found in bathroom (common location for injection drug use) Opposing Findings: - None significant; presentation is classic 2. Benzodiazepine Overdose Supporting…	1	1
31	31	**Stage 1: Initial Presentation** 23-year-old male is brought to the ED by EMS after being found unresponsive in a public restroom by a store employee. According to the employee, another customer had complained about someone being in the bathroom for over 45 minutes. Upon checking, the employee found the bathroom door locked and receiving no response to knocking, used the master key to open it. T…	stage-1	Opioid Overdose	gpt-4o-2024-11-20	### Part 1 ‚Äì Differential Diagnosis Considerations: #### **Diagnosis 1: Opioid Overdose** **Supporting Findings:** - **Clinical Presentation:** Unresponsive state, found with a syringe nearby, and "blue lips" (suggestive of hypoxia). - **Vital Signs:** Bradypnea (RR 6-8 breaths/min), hypoxia (O2 saturation 82-88%), bradycardia (HR 52-55 bpm), and hypotension (BP 92/58 mmHg). - **Physical Exam:*…	1	1
31	31	**Stage 1: Initial Presentation** 23-year-old male is brought to the ED by EMS after being found unresponsive in a public restroom by a store employee. According to the employee, another customer had complained about someone being in the bathroom for over 45 minutes. Upon checking, the employee found the bathroom door locked and receiving no response to knocking, used the master key to open it. T…	stage-1	Opioid Overdose	gemini-2.0-flash-001	Okay, here's my approach to the differential diagnosis and final diagnosis for this case: **Part 1 ‚Äì Differential Diagnosis Considerations:** * **Diagnosis 1: Opioid Overdose** * **Supporting Findings:** * Unresponsiveness * Respiratory depression (RR 6-8 breaths/minute, SpO2 82-88%) * Bradycardia (HR 52-55 beats/minute) * Hypotension (BP 92/58 - 95/59 mmHg) * Pinpoint pupils * Syringe found ne…	1	1
31	31	**Stage 1: Initial Presentation** 23-year-old male is brought to the ED by EMS after being found unresponsive in a public restroom by a store employee. According to the employee, another customer had complained about someone being in the bathroom for over 45 minutes. Upon checking, the employee found the bathroom door locked and receiving no response to knocking, used the master key to open it. T…	stage-1	Opioid Overdose	o3-mini-2025-01-31_medium	Part 1 ‚Äì Differential Diagnosis Considerations: Diagnosis 1: Opioid Overdose ‚Ä¢ Supporting Findings: ‚ÄÉ‚Äì Found in a bathroom with a syringe present ‚ÄÉ‚Äì Markedly depressed mental status with slurred speech and somnolence ‚ÄÉ‚Äì Respiratory depression (respiratory rate 6‚Äì8 breaths/minute, low oxygen saturation) ‚ÄÉ‚Äì Pinpoint pupils, a classic sign of opioid toxicity ‚ÄÉ‚Äì Bradycardia …	1	1
31	31	**Stage 1: Initial Presentation** 23-year-old male is brought to the ED by EMS after being found unresponsive in a public restroom by a store employee. According to the employee, another customer had complained about someone being in the bathroom for over 45 minutes. Upon checking, the employee found the bathroom door locked and receiving no response to knocking, used the master key to open it. T…	stage-1	Opioid Overdose	o1-2024-12-17_medium	Part 1 ‚Äì Differential Diagnosis Considerations Diagnosis 1: Opioid Overdose Supporting Findings: ‚Ä¢ Pinpoint pupils ‚Ä¢ Profound respiratory depression (RR of 6‚Äì8/min) ‚Ä¢ Bradycardia (HR 52‚Äì55 bpm) and mild hypotension ‚Ä¢ Decreased level of consciousness following possible IV drug use (syringe found at scene) ‚Ä¢ Somnolence, slurred speech Opposing Findings or Missing Evidence: ‚Ä¢ No kn…	1	1
31	31	**Stage 1: Initial Presentation** 23-year-old male is brought to the ED by EMS after being found unresponsive in a public restroom by a store employee. According to the employee, another customer had complained about someone being in the bathroom for over 45 minutes. Upon checking, the employee found the bathroom door locked and receiving no response to knocking, used the master key to open it. T…	stage-1	Opioid Overdose	gemini-2.0-flash-thinking-exp-01-21	Part 1 ‚Äì Differential Diagnosis Considerations: - Diagnosis 1: Opioid Overdose Supporting Findings: - Unresponsiveness and altered mental status (somnolent, arousable to voice, slurred speech). - Respiratory depression (RR 6-8 breaths/minute, SpO2 82-88%). - Bradypnea (RR 6-8 breaths/minute). - Bradycardia (HR 52-55 beats/minute). - Hypotension (BP 92/58 - 95/59 mmHg). - Pinpoint pupils. - Syri…	1	1
31	31	**Stage 1: Initial Presentation** 23-year-old male is brought to the ED by EMS after being found unresponsive in a public restroom by a store employee. According to the employee, another customer had complained about someone being in the bathroom for over 45 minutes. Upon checking, the employee found the bathroom door locked and receiving no response to knocking, used the master key to open it. T…	stage-1	Opioid Overdose	o3-mini-2025-01-31_high	Part 1 ‚Äì Differential Diagnosis Considerations: 1. Opioid Overdose (Heroin or Other IV Opioids) ‚ÄÉ‚Ä¢ Supporting Findings: ‚ÄÉ‚ÄÉ‚Äì Pinpoint pupils, a classic sign of opioid toxicity. ‚ÄÉ‚ÄÉ‚Äì Severe respiratory depression (rate 6‚Äì8 breaths/minute) with hypoxia (O‚ÇÇ saturation in the 80‚Äì88% range). ‚ÄÉ‚ÄÉ‚Äì Altered mental status (somnolent, slurred speech) consistent with central nervo…	1	1
31	31	**Stage 1: Initial Presentation** 23-year-old male is brought to the ED by EMS after being found unresponsive in a public restroom by a store employee. According to the employee, another customer had complained about someone being in the bathroom for over 45 minutes. Upon checking, the employee found the bathroom door locked and receiving no response to knocking, used the master key to open it. T…	stage-1	Opioid Overdose	gemini-2.0-pro-exp-02-05	Okay, here's my assessment of the case, following the requested format: **Part 1 ‚Äì Differential Diagnosis Considerations:** - **Diagnosis 1: Opioid Overdose** * **Supporting Findings:** * Found unresponsive in a setting suggestive of drug use (public restroom, syringe nearby). * "Blue lips" (cyanosis) reported by witness, indicating hypoxia. * Profound respiratory depression (RR 6, then 8). * B…	1	1
31	31	**Stage 1: Initial Presentation** 23-year-old male is brought to the ED by EMS after being found unresponsive in a public restroom by a store employee. According to the employee, another customer had complained about someone being in the bathroom for over 45 minutes. Upon checking, the employee found the bathroom door locked and receiving no response to knocking, used the master key to open it. T…	stage-1	Opioid Overdose	claude-3-7-sonnet-20250219_thinking	# Clinical Differential Diagnosis Analysis ## Part 1 ‚Äì Differential Diagnosis Considerations ### Diagnosis 1: Opioid Overdose **Supporting Findings:** - Found unresponsive in bathroom with syringe nearby - Respiratory depression (RR 6-8/min) - Pinpoint pupils (classic finding) - Bradycardia (HR 52-55 bpm) - Hypotension (BP 92/58 to 95/59 mmHg) - Somnolence with slurred speech - Initial cyanosis…	1	1
31	31	**Stage 1: Initial Presentation** 23-year-old male is brought to the ED by EMS after being found unresponsive in a public restroom by a store employee. According to the employee, another customer had complained about someone being in the bathroom for over 45 minutes. Upon checking, the employee found the bathroom door locked and receiving no response to knocking, used the master key to open it. T…	stage-1	Opioid Overdose	o1-2024-12-17_high	Part 1 ‚Äì Differential Diagnosis Considerations 1) Opioid Overdose ‚Ä¢ Supporting Findings: ‚Äì Found with a syringe in a locked bathroom, suggestive of injection drug use ‚Äì Marked respiratory depression (RR 6‚Äì8/min), hypoxia, bradycardia, hypotension ‚Äì Pinpoint pupils (classic for opioid intoxication) ‚Äì Decreased level of consciousness and somnolence ‚Ä¢ Opposing Findings or Missing Evi…	1	1
32	32	**Stage 1: Initial Presentation** A 25-year-old software developer presents to the emergency department with "feeling like I'm dying" for the past 3 hours. Symptoms began during a work meeting when he suddenly felt his heart racing and chest tightening. He experienced tingling in his hands, shortness of breath, and felt "disconnected from reality." He left the meeting abruptly and called his girl…	stage-1	Acute Anxiety Disorder	gemini-2.0-flash-thinking-exp-01-21	Part 1 ‚Äì Differential Diagnosis Considerations: - Diagnosis 1: Panic Disorder Supporting Findings: - Acute onset of symptoms with "feeling like I'm dying" - Palpitations, chest tightness, shortness of breath, tingling, derealization - Symptoms triggered during a stressful situation (work meeting) - History of similar episodes (third ED visit in two months) - Hyperventilation and tachycardia on …	1	1
32	32	**Stage 1: Initial Presentation** A 25-year-old software developer presents to the emergency department with "feeling like I'm dying" for the past 3 hours. Symptoms began during a work meeting when he suddenly felt his heart racing and chest tightening. He experienced tingling in his hands, shortness of breath, and felt "disconnected from reality." He left the meeting abruptly and called his girl…	stage-1	Acute Anxiety Disorder	o3-mini-2025-01-31_high	Part 1 ‚Äì Differential Diagnosis Considerations: 1. Panic Attack (Panic Disorder) ‚ÄÉ‚Ä¢ Supporting Findings: ‚ÄÉ‚ÄÉ‚Äì Sudden onset of palpitations, chest tightness, and shortness of breath during a work meeting. ‚ÄÉ‚ÄÉ‚Äì Tingling in the hands and feeling ‚Äúdisconnected from reality‚Äù (derealization/depersonalization). ‚ÄÉ‚ÄÉ‚Äì Recurrent episodes (this being his third ED visit in two months…	1	1
32	32	**Stage 1: Initial Presentation** A 25-year-old software developer presents to the emergency department with "feeling like I'm dying" for the past 3 hours. Symptoms began during a work meeting when he suddenly felt his heart racing and chest tightening. He experienced tingling in his hands, shortness of breath, and felt "disconnected from reality." He left the meeting abruptly and called his girl…	stage-1	Acute Anxiety Disorder	claude-3-5-haiku-20241022	Part 1 ‚Äì Differential Diagnosis Considerations: 1. Panic Disorder Supporting Findings: - Sudden onset of intense anxiety - Chest tightness - Racing heart rate - Tingling in hands - Feeling of unreality - Multiple similar ED visits - High-stress work environment - Irregular sleep pattern - Recent life changes (moving in with girlfriend) Opposing Findings: - No previous psychiatric medication - N…	1	1
32	32	**Stage 1: Initial Presentation** A 25-year-old software developer presents to the emergency department with "feeling like I'm dying" for the past 3 hours. Symptoms began during a work meeting when he suddenly felt his heart racing and chest tightening. He experienced tingling in his hands, shortness of breath, and felt "disconnected from reality." He left the meeting abruptly and called his girl…	stage-1	Acute Anxiety Disorder	claude-3-5-sonnet-20241022	Part 1 ‚Äì Differential Diagnosis Considerations: 1. Panic Attack/Panic Disorder Supporting Findings: - Acute onset during a triggering situation (work meeting) - Classic symptoms: tachycardia, hyperventilation, paresthesias - Feeling of impending doom ("dying") - Derealization ("disconnected from reality") - Recurrent ED visits with similar symptoms - Recent life stressors (moving in, work deadl…	1	1
32	32	**Stage 1: Initial Presentation** A 25-year-old software developer presents to the emergency department with "feeling like I'm dying" for the past 3 hours. Symptoms began during a work meeting when he suddenly felt his heart racing and chest tightening. He experienced tingling in his hands, shortness of breath, and felt "disconnected from reality." He left the meeting abruptly and called his girl…	stage-1	Acute Anxiety Disorder	o1-2024-12-17_high	Part 1 ‚Äì Differential Diagnosis Considerations Diagnosis 1: Panic Disorder Supporting Findings: ‚Ä¢ Sudden onset of intense fear and somatic symptoms (palpitations, chest tightness, tingling, shortness of breath). ‚Ä¢ Sense of impending doom ("feeling like I'm dying"). ‚Ä¢ Recurrent episodes with multiple ED visits in the last two months. ‚Ä¢ Hyperventilation and tremulousness despite normal ox…	1	1
32	32	**Stage 1: Initial Presentation** A 25-year-old software developer presents to the emergency department with "feeling like I'm dying" for the past 3 hours. Symptoms began during a work meeting when he suddenly felt his heart racing and chest tightening. He experienced tingling in his hands, shortness of breath, and felt "disconnected from reality." He left the meeting abruptly and called his girl…	stage-1	Acute Anxiety Disorder	claude-3-7-sonnet-20250219_thinking	# Clinical Differential Diagnosis Analysis ## Part 1 ‚Äì Differential Diagnosis Considerations ### Diagnosis 1: Panic Attack/Panic Disorder **Supporting Findings:** - Acute onset during a stressful situation (work meeting) - Classic symptom constellation: racing heart, chest tightness, tingling hands, shortness of breath - Feeling of depersonalization ("disconnected from reality") - Sense of impe…	1	1
32	32	**Stage 1: Initial Presentation** A 25-year-old software developer presents to the emergency department with "feeling like I'm dying" for the past 3 hours. Symptoms began during a work meeting when he suddenly felt his heart racing and chest tightening. He experienced tingling in his hands, shortness of breath, and felt "disconnected from reality." He left the meeting abruptly and called his girl…	stage-1	Acute Anxiety Disorder	o1-2024-12-17_medium	Part 1 ‚Äì Differential Diagnosis Considerations Diagnosis 1: Panic Disorder (recurrent Panic Attacks) ‚Ä¢ Supporting Findings: ‚Äì Sudden onset of palpitations, chest tightness, hyperventilation, and fear of dying. ‚Äì Multiple similar ED visits with negative cardiac workups. ‚Äì Tingling in extremities and feelings of unreality (derealization) are classic for panic. ‚Äì Young patient with no si…	1	1
32	32	**Stage 1: Initial Presentation** A 25-year-old software developer presents to the emergency department with "feeling like I'm dying" for the past 3 hours. Symptoms began during a work meeting when he suddenly felt his heart racing and chest tightening. He experienced tingling in his hands, shortness of breath, and felt "disconnected from reality." He left the meeting abruptly and called his girl…	stage-1	Acute Anxiety Disorder	gpt-4o-2024-11-20	### Part 1 ‚Äì Differential Diagnosis Considerations: #### **Diagnosis 1: Panic Disorder** **Supporting Findings:** - Sudden onset of symptoms including tachycardia, chest tightness, shortness of breath, and tingling in hands, which are hallmark features of a panic attack. - Feeling of "disconnection from reality" (derealization), a common symptom in panic disorder. - Recurrent episodes over the …	1	1
32	32	**Stage 1: Initial Presentation** A 25-year-old software developer presents to the emergency department with "feeling like I'm dying" for the past 3 hours. Symptoms began during a work meeting when he suddenly felt his heart racing and chest tightening. He experienced tingling in his hands, shortness of breath, and felt "disconnected from reality." He left the meeting abruptly and called his girl…	stage-1	Acute Anxiety Disorder	claude-3-7-sonnet-20250219	# Differential Diagnosis for 25-year-old with Acute Distress ## Part 1 ‚Äì Differential Diagnosis Considerations ### Diagnosis 1: Panic Attack/Panic Disorder **Supporting Findings:** - Acute onset during a work meeting - Characteristic symptoms: palpitations, chest tightness, paresthesias, shortness of breath, derealization - Hyperventilation with respiratory rate of 24 - Tachycardia (HR 112) - E…	1	1
32	32	**Stage 1: Initial Presentation** A 25-year-old software developer presents to the emergency department with "feeling like I'm dying" for the past 3 hours. Symptoms began during a work meeting when he suddenly felt his heart racing and chest tightening. He experienced tingling in his hands, shortness of breath, and felt "disconnected from reality." He left the meeting abruptly and called his girl…	stage-1	Acute Anxiety Disorder	gemini-2.0-flash-001	Okay, here's my assessment of the case, structured as requested. **Part 1 ‚Äì Differential Diagnosis Considerations:** **Diagnosis 1: Panic Disorder** * **Supporting Findings:** * Recurrent episodes of sudden, intense fear ("feeling like I'm dying"). * Physical symptoms: palpitations, chest tightness, tingling, shortness of breath, tachycardia, hyperventilation, tremulousness. * Psychological sym…	1	1
32	32	**Stage 1: Initial Presentation** A 25-year-old software developer presents to the emergency department with "feeling like I'm dying" for the past 3 hours. Symptoms began during a work meeting when he suddenly felt his heart racing and chest tightening. He experienced tingling in his hands, shortness of breath, and felt "disconnected from reality." He left the meeting abruptly and called his girl…	stage-1	Acute Anxiety Disorder	gemini-2.0-pro-exp-02-05	Okay, here's my assessment of the case, structured as requested: **Part 1 ‚Äì Differential Diagnosis Considerations** - **Diagnosis 1: Panic Disorder** Supporting Findings: * Sudden onset of intense fear ("feeling like I'm dying"). * Classic panic attack symptoms: palpitations, chest tightness, tingling in hands, shortness of breath, derealization. * Recurrent episodes (third ED visit). * Tachyca…	1	1
32	32	**Stage 1: Initial Presentation** A 25-year-old software developer presents to the emergency department with "feeling like I'm dying" for the past 3 hours. Symptoms began during a work meeting when he suddenly felt his heart racing and chest tightening. He experienced tingling in his hands, shortness of breath, and felt "disconnected from reality." He left the meeting abruptly and called his girl…	stage-1	Acute Anxiety Disorder	o3-mini-2025-01-31_medium	Part 1 ‚Äì Differential Diagnosis Considerations: Diagnosis 1: Panic Attack (Panic Disorder) ‚Ä¢ Supporting Findings: ‚ÄÉ‚Äì Acute onset of intense fear accompanied by palpitations, chest tightness, and a feeling of impending doom (‚Äúfeeling like I'm dying‚Äù). ‚ÄÉ‚Äì Autonomic symptoms including tachycardia, hyperventilation (respiratory rate of 24), tingling in the hands, and subjective dereal…	1	1
33	33	**Stage 1: Initial Presentation** A 45-year-old accountant presents to her primary care physician at her sister's insistence. Over the past 2-3 months, she has experienced progressive difficulty getting out of bed, decreased interest in her usual activities, and significant weight loss. She acknowledges missing several deadlines at work, something previously uncharacteristic for her. Her sister b…	stage-1	Major Depressive Episode	claude-3-5-haiku-20241022	Part 1 ‚Äì Differential Diagnosis Considerations: Diagnosis 1: Major Depressive Disorder (MDD) Supporting Findings: - Persistent low mood ("feels empty") - Significant loss of interest in activities (book club, social gatherings) - Psychomotor slowing - Weight loss - Decreased energy and motivation - Difficulty concentrating - Flat affect - Social withdrawal - No active psychotic symptoms Opposin…	1	1
33	33	**Stage 1: Initial Presentation** A 45-year-old accountant presents to her primary care physician at her sister's insistence. Over the past 2-3 months, she has experienced progressive difficulty getting out of bed, decreased interest in her usual activities, and significant weight loss. She acknowledges missing several deadlines at work, something previously uncharacteristic for her. Her sister b…	stage-1	Major Depressive Episode	claude-3-5-sonnet-20241022	Part 1 ‚Äì Differential Diagnosis Considerations: 1. Major Depressive Disorder (MDD) Supporting Findings: - Anhedonia (decreased interest in usual activities) - Significant weight loss (6kg in 3 months) - Sleep disturbance - Psychomotor slowing - Poor concentration - Social withdrawal - Flat affect - "Empty" mood - Functional decline (work performance, home maintenance) - No clear medical cause O…	1	1
33	33	**Stage 1: Initial Presentation** A 45-year-old accountant presents to her primary care physician at her sister's insistence. Over the past 2-3 months, she has experienced progressive difficulty getting out of bed, decreased interest in her usual activities, and significant weight loss. She acknowledges missing several deadlines at work, something previously uncharacteristic for her. Her sister b…	stage-1	Major Depressive Episode	o1-2024-12-17_high	Part 1 ‚Äì Differential Diagnosis Considerations Diagnosis 1: Major Depressive Disorder ‚Ä¢ Supporting Findings: ‚Äì Duration of at least 2‚Äì3 months of depressed mood, loss of interest in usual activities ‚Äì Significant weight loss (6 kg over 3 months) and psychomotor slowing ‚Äì Feelings of emptiness, difficulty concentrating, social withdrawal ‚Äì No evidence of mania or hypomania ‚Ä¢ Opposi…	1	1
33	33	**Stage 1: Initial Presentation** A 45-year-old accountant presents to her primary care physician at her sister's insistence. Over the past 2-3 months, she has experienced progressive difficulty getting out of bed, decreased interest in her usual activities, and significant weight loss. She acknowledges missing several deadlines at work, something previously uncharacteristic for her. Her sister b…	stage-1	Major Depressive Episode	gemini-2.0-pro-exp-02-05	Here's a breakdown of the differential diagnosis and the final diagnosis: **Part 1 ‚Äì Differential Diagnosis Considerations:** - **Diagnosis 1: Major Depressive Disorder (MDD)** * **Supporting Findings:** * Progressive difficulty getting out of bed (anergia). * Decreased interest in usual activities (anhedonia). * Significant weight loss (appetite disturbance). * Missing work deadlines (impaired…	1	1
33	33	**Stage 1: Initial Presentation** A 45-year-old accountant presents to her primary care physician at her sister's insistence. Over the past 2-3 months, she has experienced progressive difficulty getting out of bed, decreased interest in her usual activities, and significant weight loss. She acknowledges missing several deadlines at work, something previously uncharacteristic for her. Her sister b…	stage-1	Major Depressive Episode	gpt-4o-2024-11-20	### Part 1 ‚Äì Differential Diagnosis Considerations: #### **Diagnosis 1: Major Depressive Disorder (MDD)** **Supporting Findings:** - Persistent low mood and anhedonia: Describes feeling "empty" and loss of interest in usual activities (e.g., book club, family gatherings). - Psychomotor slowing and impaired concentration: Observed during the interview and reported difficulty focusing at work. - …	1	1
33	33	**Stage 1: Initial Presentation** A 45-year-old accountant presents to her primary care physician at her sister's insistence. Over the past 2-3 months, she has experienced progressive difficulty getting out of bed, decreased interest in her usual activities, and significant weight loss. She acknowledges missing several deadlines at work, something previously uncharacteristic for her. Her sister b…	stage-1	Major Depressive Episode	o1-2024-12-17_medium	Part 1 ‚Äì Differential Diagnosis Considerations Diagnosis 1: Major Depressive Disorder ‚Ä¢ Supporting Findings: ‚Äì 2-3 months of depressed mood and anhedonia (staying in bed, apathy toward previously enjoyed activities). ‚Äì Significant weight loss (down 6 kg in 3 months). ‚Äì Difficulty concentrating, psychomotor slowing, and flat affect. ‚Äì Functional decline (missing deadlines, household ne…	1	1
33	33	**Stage 1: Initial Presentation** A 45-year-old accountant presents to her primary care physician at her sister's insistence. Over the past 2-3 months, she has experienced progressive difficulty getting out of bed, decreased interest in her usual activities, and significant weight loss. She acknowledges missing several deadlines at work, something previously uncharacteristic for her. Her sister b…	stage-1	Major Depressive Episode	o3-mini-2025-01-31_high	Part 1 ‚Äì Differential Diagnosis Considerations: Diagnosis 1: Major Depressive Disorder (MDD) ‚Ä¢ Supporting Findings: ‚ÄÉ‚Äì Persistent depressed mood (‚ÄúI just feel empty‚Äù) lasting 2‚Äì3 months ‚ÄÉ‚Äì Marked anhedonia (loss of interest in activities such as the book club and family gatherings) ‚ÄÉ‚Äì Significant weight loss (52 kg from 58 kg over 3 months) ‚ÄÉ‚Äì Psychomotor slowing and fat…	1	1
33	33	**Stage 1: Initial Presentation** A 45-year-old accountant presents to her primary care physician at her sister's insistence. Over the past 2-3 months, she has experienced progressive difficulty getting out of bed, decreased interest in her usual activities, and significant weight loss. She acknowledges missing several deadlines at work, something previously uncharacteristic for her. Her sister b…	stage-1	Major Depressive Episode	gemini-2.0-flash-001	Okay, here's my assessment of the case, structured as requested: **Part 1 ‚Äì Differential Diagnosis Considerations:** * **Diagnosis 1: Major Depressive Disorder (MDD)** * **Supporting Findings:** * Depressed mood ("I just feel empty"). * Anhedonia (decreased interest in usual activities, stopped attending book club, declining social invitations). * Significant weight loss. * Insomnia (difficulty…	1	1
33	33	**Stage 1: Initial Presentation** A 45-year-old accountant presents to her primary care physician at her sister's insistence. Over the past 2-3 months, she has experienced progressive difficulty getting out of bed, decreased interest in her usual activities, and significant weight loss. She acknowledges missing several deadlines at work, something previously uncharacteristic for her. Her sister b…	stage-1	Major Depressive Episode	o3-mini-2025-01-31_medium	Part 1 ‚Äì Differential Diagnosis Considerations: Diagnosis 1: Major Depressive Disorder (MDD) ‚Ä¢ Supporting Findings: ‚ÄÉ‚Äì Persistent depressed mood (‚ÄúI just feel empty‚Äù) and anhedonia (loss of interest in usual activities such as her book club). ‚ÄÉ‚Äì Significant weight loss (6 kg over 3 months) without intentional dieting. ‚ÄÉ‚Äì Difficulty with concentration, psychomotor slowing, and …	1	1
33	33	**Stage 1: Initial Presentation** A 45-year-old accountant presents to her primary care physician at her sister's insistence. Over the past 2-3 months, she has experienced progressive difficulty getting out of bed, decreased interest in her usual activities, and significant weight loss. She acknowledges missing several deadlines at work, something previously uncharacteristic for her. Her sister b…	stage-1	Major Depressive Episode	gemini-2.0-flash-thinking-exp-01-21	Part 1 ‚Äì Differential Diagnosis Considerations: - Diagnosis 1: Major Depressive Disorder (MDD) Supporting Findings: - **Symptoms:** Persistent low mood ("empty"), anhedonia (decreased interest in usual activities, book club, social invitations), fatigue (difficulty getting out of bed, "trying to gather energy"), significant weight loss, impaired concentration, psychomotor slowing, flat affect, …	1	1
33	33	**Stage 1: Initial Presentation** A 45-year-old accountant presents to her primary care physician at her sister's insistence. Over the past 2-3 months, she has experienced progressive difficulty getting out of bed, decreased interest in her usual activities, and significant weight loss. She acknowledges missing several deadlines at work, something previously uncharacteristic for her. Her sister b…	stage-1	Major Depressive Episode	claude-3-7-sonnet-20250219	# Differential Diagnosis for 45-year-old Accountant with Progressive Mood and Functional Decline ## Part 1 ‚Äì Differential Diagnosis Considerations ### Diagnosis 1: Major Depressive Disorder (MDD) **Supporting Findings:** - Persistent depressed mood ("feels empty") - Anhedonia (decreased interest in usual activities) - Significant weight loss (6 kg in 3 months) - Fatigue/low energy (staying in b…	1	1
33	33	**Stage 1: Initial Presentation** A 45-year-old accountant presents to her primary care physician at her sister's insistence. Over the past 2-3 months, she has experienced progressive difficulty getting out of bed, decreased interest in her usual activities, and significant weight loss. She acknowledges missing several deadlines at work, something previously uncharacteristic for her. Her sister b…	stage-1	Major Depressive Episode	claude-3-7-sonnet-20250219_thinking	# Part 1 ‚Äì Differential Diagnosis Considerations ## Diagnosis 1: Major Depressive Disorder (MDD) **Supporting Findings:** - Anhedonia: "decreased interest in usual activities," "feels empty" - Significant weight loss: 6kg (13%) in 3 months - Fatigue: difficulty getting out of bed, weekends spent "gathering energy" - Poor concentration during meetings and interview - Psychomotor slowing on exami…	1	1
34	34	**Stage 1: Initial Presentation** A 58-year-old restaurant owner presents to the ED with severe right toe pain that woke him from sleep at 3 AM. He initially attributed the pain to possibly dropping a heavy pot on his foot during the busy dinner service, but can't specifically recall an injury. The pain has rapidly intensified over 6 hours, describing it as "feeling like my toe is being crushed."…	stage-1	Acute Gout	o3-mini-2025-01-31_medium	Part 1 ‚Äì Differential Diagnosis Considerations: Diagnosis 1: Acute Gout ‚Ä¢ Supporting Findings: ‚ÄÉ‚Äì Acute onset severe pain in the first metatarsophalangeal joint, with intense tenderness (even light touch from a bedsheet is excruciating) ‚ÄÉ‚Äì Erythema, warmth, and violaceous discoloration localized to the affected joint ‚ÄÉ‚Äì History of dietary indiscretion (red wines, seafood) and alco…	1	1
34	34	**Stage 1: Initial Presentation** A 58-year-old restaurant owner presents to the ED with severe right toe pain that woke him from sleep at 3 AM. He initially attributed the pain to possibly dropping a heavy pot on his foot during the busy dinner service, but can't specifically recall an injury. The pain has rapidly intensified over 6 hours, describing it as "feeling like my toe is being crushed."…	stage-1	Acute Gout	claude-3-5-sonnet-20241022	Part 1 ‚Äì Differential Diagnosis Considerations: Diagnosis 1: Acute Gouty Arthritis Supporting Findings: - Sudden onset severe first MTP joint pain waking patient from sleep - Classic podagra presentation (first MTP involvement) - Multiple risk factors: hypertension, alcohol consumption, obesity, diuretic use - Recent trigger events: alcohol consumption (wine tasting), seafood intake - Physical …	1	1
34	34	**Stage 1: Initial Presentation** A 58-year-old restaurant owner presents to the ED with severe right toe pain that woke him from sleep at 3 AM. He initially attributed the pain to possibly dropping a heavy pot on his foot during the busy dinner service, but can't specifically recall an injury. The pain has rapidly intensified over 6 hours, describing it as "feeling like my toe is being crushed."…	stage-1	Acute Gout	gpt-4o-2024-11-20	### Part 1 ‚Äì Differential Diagnosis Considerations: #### **Diagnosis 1: Acute Gout Flare** **Supporting Findings:** - **Classic presentation:** Severe pain in the first metatarsophalangeal (MTP) joint (podagra) with erythema, warmth, and tenderness. - **Rapid onset:** Pain developed acutely overnight, characteristic of gout flares. - **Triggering factors:** Recent consumption of seafood and alc…	1	1
34	34	**Stage 1: Initial Presentation** A 58-year-old restaurant owner presents to the ED with severe right toe pain that woke him from sleep at 3 AM. He initially attributed the pain to possibly dropping a heavy pot on his foot during the busy dinner service, but can't specifically recall an injury. The pain has rapidly intensified over 6 hours, describing it as "feeling like my toe is being crushed."…	stage-1	Acute Gout	o3-mini-2025-01-31_high	Part 1 ‚Äì Differential Diagnosis Considerations: Diagnosis 1: Acute Gout ‚Ä¢ Supporting Findings: ‚ÄÉ‚Äì Sudden onset of excruciating pain in the right first metatarsophalangeal joint (‚Äúpodagra‚Äù) that woke him from sleep. ‚ÄÉ‚Äì History of alcohol consumption (red wine) and seafood intake, both known to increase purine load. ‚ÄÉ‚Äì Use of hydrochlorothiazide, which raises serum uric acid lev…	1	1
34	34	**Stage 1: Initial Presentation** A 58-year-old restaurant owner presents to the ED with severe right toe pain that woke him from sleep at 3 AM. He initially attributed the pain to possibly dropping a heavy pot on his foot during the busy dinner service, but can't specifically recall an injury. The pain has rapidly intensified over 6 hours, describing it as "feeling like my toe is being crushed."…	stage-1	Acute Gout	claude-3-5-haiku-20241022	Part 1 ‚Äì Differential Diagnosis Considerations: Diagnosis 1: Acute Gouty Arthritis Supporting Findings: - Sudden onset of severe pain in first metatarsophalangeal joint - Intense pain waking patient from sleep - Extreme joint sensitivity - Erythematous and warm joint - Violaceous discoloration - Risk factors: Male, obesity, alcohol consumption, dietary habits - Age group typical for gout onset …	1	1
34	34	**Stage 1: Initial Presentation** A 58-year-old restaurant owner presents to the ED with severe right toe pain that woke him from sleep at 3 AM. He initially attributed the pain to possibly dropping a heavy pot on his foot during the busy dinner service, but can't specifically recall an injury. The pain has rapidly intensified over 6 hours, describing it as "feeling like my toe is being crushed."…	stage-1	Acute Gout	claude-3-7-sonnet-20250219_thinking	# Complex Clinical Case Analysis ## Part 1 ‚Äì Differential Diagnosis Considerations ### Diagnosis 1: Acute Gout **Supporting Findings:** - Classic podagra presentation (1st MTP joint) - Nocturnal onset waking patient from sleep - Extreme tenderness (even bedsheet contact painful) - Erythematous, warm joint with violaceous discoloration - Multiple risk factors: male, middle-age, obesity, hyperten…	1	1
34	34	**Stage 1: Initial Presentation** A 58-year-old restaurant owner presents to the ED with severe right toe pain that woke him from sleep at 3 AM. He initially attributed the pain to possibly dropping a heavy pot on his foot during the busy dinner service, but can't specifically recall an injury. The pain has rapidly intensified over 6 hours, describing it as "feeling like my toe is being crushed."…	stage-1	Acute Gout	gemini-2.0-pro-exp-02-05	Here's a breakdown of the differential diagnosis and the most likely final diagnosis: **Part 1 ‚Äì Differential Diagnosis Considerations:** - **Diagnosis 1: Acute Gouty Arthritis** Supporting Findings: * Sudden onset of severe pain, waking the patient from sleep. * First metatarsophalangeal joint involvement (classic for gout). * Erythema, warmth, tenderness, and violaceous discoloration. * Recen…	1	1
34	34	**Stage 1: Initial Presentation** A 58-year-old restaurant owner presents to the ED with severe right toe pain that woke him from sleep at 3 AM. He initially attributed the pain to possibly dropping a heavy pot on his foot during the busy dinner service, but can't specifically recall an injury. The pain has rapidly intensified over 6 hours, describing it as "feeling like my toe is being crushed."…	stage-1	Acute Gout	o1-2024-12-17_medium	Part 1 ‚Äì Differential Diagnosis Considerations: Diagnosis 1: Gout Supporting Findings: ‚Ä¢ Sudden onset of severe pain in the first metatarsophalangeal joint (podagra), characteristic of gout. ‚Ä¢ Excruciating tenderness to even light touch, aligning with typical gout flares. ‚Ä¢ Dietary triggers: recent high intake of red wine and seafood, both rich in purines. ‚Ä¢ Patient factors: obesity, hy…	1	1
34	34	**Stage 1: Initial Presentation** A 58-year-old restaurant owner presents to the ED with severe right toe pain that woke him from sleep at 3 AM. He initially attributed the pain to possibly dropping a heavy pot on his foot during the busy dinner service, but can't specifically recall an injury. The pain has rapidly intensified over 6 hours, describing it as "feeling like my toe is being crushed."…	stage-1	Acute Gout	gemini-2.0-flash-001	Okay, here's my approach to the differential diagnosis for this patient, based on the provided information. **Part 1 ‚Äì Differential Diagnosis Considerations:** * **Diagnosis 1: Gout** * **Supporting Findings:** * Acute onset of severe pain in the first metatarsophalangeal (MTP) joint (podagra). * Erythema, warmth, and extreme tenderness of the affected joint. * Violaceous discoloration. * Histo…	1	1
34	34	**Stage 1: Initial Presentation** A 58-year-old restaurant owner presents to the ED with severe right toe pain that woke him from sleep at 3 AM. He initially attributed the pain to possibly dropping a heavy pot on his foot during the busy dinner service, but can't specifically recall an injury. The pain has rapidly intensified over 6 hours, describing it as "feeling like my toe is being crushed."…	stage-1	Acute Gout	o1-2024-12-17_high	Part 1 ‚Äì Differential Diagnosis Considerations Diagnosis 1: Gout ‚Ä¢ Supporting Findings: ‚Äì Sudden onset of severe pain in the first metatarsophalangeal (MTP) joint (classic ‚Äúpodagra‚Äù) ‚Äì Extreme tenderness and erythema, pain triggered by minimal pressure (e.g., bed sheet) ‚Äì Risk factors: high purine intake (seafood, alcohol), obesity, hypertension, diuretic (hydrochlorothiazide) use ‚…	1	1
34	34	**Stage 1: Initial Presentation** A 58-year-old restaurant owner presents to the ED with severe right toe pain that woke him from sleep at 3 AM. He initially attributed the pain to possibly dropping a heavy pot on his foot during the busy dinner service, but can't specifically recall an injury. The pain has rapidly intensified over 6 hours, describing it as "feeling like my toe is being crushed."…	stage-1	Acute Gout	claude-3-7-sonnet-20250219	# Differential Diagnosis for 58-year-old Male with Acute Toe Pain ## Part 1 ‚Äì Differential Diagnosis Considerations ### Diagnosis 1: Acute Gouty Arthritis **Supporting Findings:** - Sudden onset severe pain in first metatarsophalangeal joint (podagra) - Pain woke patient from sleep (characteristic of gout) - Erythema, warmth, and extreme tenderness of affected joint - Recent alcohol consumption…	1	1
34	34	**Stage 1: Initial Presentation** A 58-year-old restaurant owner presents to the ED with severe right toe pain that woke him from sleep at 3 AM. He initially attributed the pain to possibly dropping a heavy pot on his foot during the busy dinner service, but can't specifically recall an injury. The pain has rapidly intensified over 6 hours, describing it as "feeling like my toe is being crushed."…	stage-1	Acute Gout	gemini-2.0-flash-thinking-exp-01-21	**Part 1 ‚Äì Differential Diagnosis Considerations:** - **Diagnosis 1: Gout** Supporting Findings: - Acute onset of severe pain in the first metatarsophalangeal joint (podagra). - Rapid intensification of pain. - Erythema, warmth, tenderness, and violaceous discoloration of the joint. - History of kidney stone (suggests potential hyperuricemia). - Recent consumption of red wine and seafood (purin…	1	1
35	35	**Stage 1: Initial Presentation** A 19-year-old male presents to the ED with sudden onset of right-sided chest discomfort and shortness of breath that began while sitting at his computer playing video games. He describes a "popping sensation" followed by sharp pain that worsens with deep breathing. Initially attributed symptoms to anxiety as he has an important online gaming tournament tomorrow. …	stage-1	Spontaneous Pneumothorax	claude-3-5-sonnet-20241022	Part 1 ‚Äì Differential Diagnosis Considerations: Diagnosis 1: Spontaneous Primary Pneumothorax Supporting Findings: - Young, tall, thin male (classic demographic) - Sudden onset of chest pain and dyspnea - "Popping sensation" - Decreased breath sounds and hyperresonance on right side - Worsening with deep breathing - Voice changes suggesting mediastinal shift - No preceding trauma - Vital signs …	1	1
35	35	**Stage 1: Initial Presentation** A 19-year-old male presents to the ED with sudden onset of right-sided chest discomfort and shortness of breath that began while sitting at his computer playing video games. He describes a "popping sensation" followed by sharp pain that worsens with deep breathing. Initially attributed symptoms to anxiety as he has an important online gaming tournament tomorrow. …	stage-1	Spontaneous Pneumothorax	o3-mini-2025-01-31_medium	Part 1 ‚Äì Differential Diagnosis Considerations: Diagnosis 1: Spontaneous Primary Pneumothorax ‚Ä¢ Supporting Findings: ‚ÄÉ‚Äì Young, tall, thin male population typical for primary spontaneous pneumothorax ‚ÄÉ‚Äì Sudden onset right-sided chest pain with a ‚Äúpopping sensation‚Äù ‚ÄÉ‚Äì Sharp pain exacerbated by deep inspiration ‚ÄÉ‚Äì Physical exam with decreased breath sounds and hyperresonance…	1	1
35	35	**Stage 1: Initial Presentation** A 19-year-old male presents to the ED with sudden onset of right-sided chest discomfort and shortness of breath that began while sitting at his computer playing video games. He describes a "popping sensation" followed by sharp pain that worsens with deep breathing. Initially attributed symptoms to anxiety as he has an important online gaming tournament tomorrow. …	stage-1	Spontaneous Pneumothorax	o1-2024-12-17_high	Part 1 ‚Äì Differential Diagnosis Considerations: 1. Primary Spontaneous Pneumothorax Supporting Findings: ‚Ä¢ Tall, thin male with acute onset of unilateral pleuritic chest pain. ‚Ä¢ "Popping sensation" followed by sharp pain. ‚Ä¢ Decreased breath sounds and hyperresonance on the right side. ‚Ä¢ Mild respiratory distress with tachycardia. Opposing Findings or Missing Evidence: ‚Ä¢ No chest X-ray…	1	1
35	35	**Stage 1: Initial Presentation** A 19-year-old male presents to the ED with sudden onset of right-sided chest discomfort and shortness of breath that began while sitting at his computer playing video games. He describes a "popping sensation" followed by sharp pain that worsens with deep breathing. Initially attributed symptoms to anxiety as he has an important online gaming tournament tomorrow. …	stage-1	Spontaneous Pneumothorax	claude-3-5-haiku-20241022	Part 1 ‚Äì Differential Diagnosis Considerations: Diagnosis 1: Spontaneous Pneumothorax Supporting Findings: - Sudden onset of chest pain - Sharp pain worsening with breathing - Decreased breath sounds on right side - Hyperresonance to percussion - Young, tall, thin male body habitus - "Popping sensation" at onset - Minimal medical history - Sedentary lifestyle Opposing Findings: - Partial oxygen…	1	1
35	35	**Stage 1: Initial Presentation** A 19-year-old male presents to the ED with sudden onset of right-sided chest discomfort and shortness of breath that began while sitting at his computer playing video games. He describes a "popping sensation" followed by sharp pain that worsens with deep breathing. Initially attributed symptoms to anxiety as he has an important online gaming tournament tomorrow. …	stage-1	Spontaneous Pneumothorax	claude-3-7-sonnet-20250219	# Differential Diagnosis for 19-year-old Male with Sudden Chest Pain and Dyspnea ## Part 1 ‚Äì Differential Diagnosis Considerations ### Diagnosis 1: Spontaneous Primary Pneumothorax **Supporting Findings:** - Sudden onset of chest pain with "popping sensation" - Pleuritic pain (worsens with deep breathing) - Decreased breath sounds on right side - Hyperresonance to percussion on right side - Tac…	1	1
35	35	**Stage 1: Initial Presentation** A 19-year-old male presents to the ED with sudden onset of right-sided chest discomfort and shortness of breath that began while sitting at his computer playing video games. He describes a "popping sensation" followed by sharp pain that worsens with deep breathing. Initially attributed symptoms to anxiety as he has an important online gaming tournament tomorrow. …	stage-1	Spontaneous Pneumothorax	gemini-2.0-flash-001	Okay, here's a differential diagnosis and final diagnosis based on the provided clinical vignette. **Part 1 ‚Äì Differential Diagnosis Considerations:** **Diagnosis 1: Primary Spontaneous Pneumothorax (PSP)** * **Supporting Findings:** * Sudden onset of right-sided chest pain and shortness of breath. * "Popping sensation" preceding symptoms. * Worsening pain with deep breathing (pleuritic). * Dec…	1	1
35	35	**Stage 1: Initial Presentation** A 19-year-old male presents to the ED with sudden onset of right-sided chest discomfort and shortness of breath that began while sitting at his computer playing video games. He describes a "popping sensation" followed by sharp pain that worsens with deep breathing. Initially attributed symptoms to anxiety as he has an important online gaming tournament tomorrow. …	stage-1	Spontaneous Pneumothorax	claude-3-7-sonnet-20250219_thinking	# Differential Diagnosis for 19-year-old Male with Acute Chest Pain ## Part 1 ‚Äì Differential Diagnosis Considerations ### Diagnosis 1: Primary Spontaneous Pneumothorax **Supporting Findings:** - Sudden onset with "popping sensation" followed by sharp, pleuritic pain - Tall, thin body habitus (6'2", 145 lbs) - classic risk factor - Young male - demographic with highest risk - Decreased breath so…	1	1
35	35	**Stage 1: Initial Presentation** A 19-year-old male presents to the ED with sudden onset of right-sided chest discomfort and shortness of breath that began while sitting at his computer playing video games. He describes a "popping sensation" followed by sharp pain that worsens with deep breathing. Initially attributed symptoms to anxiety as he has an important online gaming tournament tomorrow. …	stage-1	Spontaneous Pneumothorax	gemini-2.0-pro-exp-02-05	Here's my assessment of the case, structured as requested: **Part 1 ‚Äì Differential Diagnosis Considerations:** - **Diagnosis 1: Primary Spontaneous Pneumothorax (PSP)** * **Supporting Findings:** * Sudden onset chest pain and dyspnea. * Pain worsens with deep breathing (pleuritic). * "Popping sensation" reported. * Tall, thin body habitus (typical PSP patient). * Sedentary lifestyle (although P…	1	1
35	35	**Stage 1: Initial Presentation** A 19-year-old male presents to the ED with sudden onset of right-sided chest discomfort and shortness of breath that began while sitting at his computer playing video games. He describes a "popping sensation" followed by sharp pain that worsens with deep breathing. Initially attributed symptoms to anxiety as he has an important online gaming tournament tomorrow. …	stage-1	Spontaneous Pneumothorax	gpt-4o-2024-11-20	### Part 1 ‚Äì Differential Diagnosis Considerations: #### **Diagnosis 1: Primary Spontaneous Pneumothorax (PSP)** **Supporting Findings:** - Sudden onset of right-sided chest pain and dyspnea, classic for pneumothorax. - Tall, thin male (typical demographic for PSP). - Decreased breath sounds and hyperresonance to percussion on the right side, strongly suggestive of air in the pleural space. - N…	1	1
35	35	**Stage 1: Initial Presentation** A 19-year-old male presents to the ED with sudden onset of right-sided chest discomfort and shortness of breath that began while sitting at his computer playing video games. He describes a "popping sensation" followed by sharp pain that worsens with deep breathing. Initially attributed symptoms to anxiety as he has an important online gaming tournament tomorrow. …	stage-1	Spontaneous Pneumothorax	gemini-2.0-flash-thinking-exp-01-21	Part 1 ‚Äì Differential Diagnosis Considerations: - Diagnosis 1: Spontaneous Pneumothorax (Primary) Supporting Findings: - Sudden onset of right-sided chest pain and shortness of breath. - "Popping sensation" preceding pain onset. - Sharp pain worsened by deep breathing (pleuritic chest pain). - Decreased breath sounds on the right side. - Hyperresonance to percussion on the right side. - Tall, t…	1	1
35	35	**Stage 1: Initial Presentation** A 19-year-old male presents to the ED with sudden onset of right-sided chest discomfort and shortness of breath that began while sitting at his computer playing video games. He describes a "popping sensation" followed by sharp pain that worsens with deep breathing. Initially attributed symptoms to anxiety as he has an important online gaming tournament tomorrow. …	stage-1	Spontaneous Pneumothorax	o1-2024-12-17_medium	Part 1 ‚Äì Differential Diagnosis Considerations 1) Primary Spontaneous Pneumothorax Supporting Findings: ‚Ä¢ Sudden onset sharp, pleuritic chest pain in a tall, thin male ‚Ä¢ Hyperresonance and decreased breath sounds on the right ‚Ä¢ Mild hypoxia and tachycardia consistent with acute lung collapse ‚Ä¢ No preceding trauma or known lung disease Opposing Findings or Missing Evidence: ‚Ä¢ None stro…	1	1
35	35	**Stage 1: Initial Presentation** A 19-year-old male presents to the ED with sudden onset of right-sided chest discomfort and shortness of breath that began while sitting at his computer playing video games. He describes a "popping sensation" followed by sharp pain that worsens with deep breathing. Initially attributed symptoms to anxiety as he has an important online gaming tournament tomorrow. …	stage-1	Spontaneous Pneumothorax	o3-mini-2025-01-31_high	Part 1 ‚Äì Differential Diagnosis Considerations: Diagnosis 1: Primary Spontaneous Pneumothorax ‚Ä¢ Supporting Findings: ‚ÄÉ‚Äì Young, tall, thin 19-year-old male. ‚ÄÉ‚Äì Sudden onset of right-sided chest discomfort with a ‚Äúpopping sensation.‚Äù ‚ÄÉ‚Äì Sharp pleuritic pain worsening with deep breaths. ‚ÄÉ‚Äì Physical exam: decreased breath sounds and hyperresonance on the right. ‚ÄÉ‚Äì Tachypne…	1	1
36	36	**Stage 1: Initial Presentation** A 28-year-old male presents to his primary care physician with progressive fatigue and "yellow eyes" noticed by his roommate two days ago. He reports feeling unwell for the past week with decreased appetite, mild nausea, and dark urine. Initially attributed symptoms to a recent increase in energy drink consumption during final exams at graduate school. Denies abd…	stage-1	Acute Hepatitis	o1-2024-12-17_high	Part 1 ‚Äì Differential Diagnosis Considerations 1) Acute Viral Hepatitis (Likely Hepatitis A) ‚Ä¢ Supporting Findings: ‚Äì Recent travel to Mexico 6 weeks ago (common exposure risk) ‚Äì Acute onset of fatigue, dark urine, mild nausea, and jaundice ‚Äì Mild RUQ tenderness consistent with liver inflammation ‚Ä¢ Opposing Findings or Missing Evidence: ‚Äì No explicit lab values showing elevated tran…	1	1
36	36	**Stage 1: Initial Presentation** A 28-year-old male presents to his primary care physician with progressive fatigue and "yellow eyes" noticed by his roommate two days ago. He reports feeling unwell for the past week with decreased appetite, mild nausea, and dark urine. Initially attributed symptoms to a recent increase in energy drink consumption during final exams at graduate school. Denies abd…	stage-1	Acute Hepatitis	gemini-2.0-pro-exp-02-05	Okay, here's my assessment of the case, structured as requested: **Part 1 ‚Äì Differential Diagnosis Considerations** - **Diagnosis 1: Drug-Induced Liver Injury (DILI)** Supporting Findings: * Recent initiation of pre-workout supplement (known to contain potentially hepatotoxic ingredients). * Regular use of acetaminophen, especially at higher doses, can be hepatotoxic, particularly if combined w…	0	1
36	36	**Stage 1: Initial Presentation** A 28-year-old male presents to his primary care physician with progressive fatigue and "yellow eyes" noticed by his roommate two days ago. He reports feeling unwell for the past week with decreased appetite, mild nausea, and dark urine. Initially attributed symptoms to a recent increase in energy drink consumption during final exams at graduate school. Denies abd…	stage-1	Acute Hepatitis	claude-3-5-sonnet-20241022	Part 1 ‚Äì Differential Diagnosis Considerations: Diagnosis 1: Acute Drug-Induced Liver Injury (DILI) Supporting Findings: - Recent initiation of pre-workout supplement (3 weeks ago) - High-dose acetaminophen use (2g daily for 2 weeks) - Jaundice and scleral icterus - Dark urine suggesting bilirubinuria - RUQ tenderness - Timeline matches typical DILI presentation - No prior liver disease Opposin…	1	1
36	36	**Stage 1: Initial Presentation** A 28-year-old male presents to his primary care physician with progressive fatigue and "yellow eyes" noticed by his roommate two days ago. He reports feeling unwell for the past week with decreased appetite, mild nausea, and dark urine. Initially attributed symptoms to a recent increase in energy drink consumption during final exams at graduate school. Denies abd…	stage-1	Acute Hepatitis	o1-2024-12-17_medium	Part 1 ‚Äì Differential Diagnosis Considerations: Diagnosis 1: Viral Hepatitis (e.g., Hepatitis A) ‚Ä¢ Supporting Findings: ‚Äì Recent travel to Mexico 6 weeks ago (common risk for Hepatitis A) ‚Äì Acute onset of fatigue, jaundice, and dark urine ‚Äì Mild RUQ tenderness consistent with hepatic inflammation ‚Ä¢ Opposing Findings or Missing Evidence: ‚Äì No mention of typical prodromal symptoms lik…	1	1
36	36	**Stage 1: Initial Presentation** A 28-year-old male presents to his primary care physician with progressive fatigue and "yellow eyes" noticed by his roommate two days ago. He reports feeling unwell for the past week with decreased appetite, mild nausea, and dark urine. Initially attributed symptoms to a recent increase in energy drink consumption during final exams at graduate school. Denies abd…	stage-1	Acute Hepatitis	o3-mini-2025-01-31_high	Part 1 ‚Äì Differential Diagnosis Considerations: Diagnosis 1: Acute Hepatitis A Infection ‚Ä¢ Supporting Findings: ‚ÄÉ‚Äì Recent travel to Mexico (an area where hepatitis A is endemic) about six weeks ago fits the incubation period. ‚ÄÉ‚Äì Classic symptoms including fatigue, jaundice (yellow eyes and skin), decreased appetite, mild nausea, and dark urine. ‚ÄÉ‚Äì Mild right upper quadrant tendern…	1	1
36	36	**Stage 1: Initial Presentation** A 28-year-old male presents to his primary care physician with progressive fatigue and "yellow eyes" noticed by his roommate two days ago. He reports feeling unwell for the past week with decreased appetite, mild nausea, and dark urine. Initially attributed symptoms to a recent increase in energy drink consumption during final exams at graduate school. Denies abd…	stage-1	Acute Hepatitis	claude-3-7-sonnet-20250219	# Differential Diagnosis for 28-year-old Male with Jaundice and Fatigue ## Part 1 ‚Äì Differential Diagnosis Considerations ### Diagnosis 1: Drug-Induced Liver Injury (DILI) **Supporting Findings:** - Recent initiation of pre-workout supplement (3 weeks ago) - Regular acetaminophen use (1000mg BID for 2 weeks) - Progressive fatigue and jaundice - Dark urine suggesting bilirubinuria - Mild RUQ ten…	0	1
36	36	**Stage 1: Initial Presentation** A 28-year-old male presents to his primary care physician with progressive fatigue and "yellow eyes" noticed by his roommate two days ago. He reports feeling unwell for the past week with decreased appetite, mild nausea, and dark urine. Initially attributed symptoms to a recent increase in energy drink consumption during final exams at graduate school. Denies abd…	stage-1	Acute Hepatitis	claude-3-7-sonnet-20250219_thinking	# Differential Diagnosis for a 28-Year-Old Male with Jaundice and Fatigue ## Part 1 ‚Äì Differential Diagnosis Considerations ### Diagnosis 1: Drug-Induced Liver Injury (DILI) **Supporting Findings:** - Recent start of pre-workout supplement (3 weeks ago) - Acetaminophen 1000mg BID for 2 weeks (high therapeutic dose) - Temporal relationship between supplement/medication use and symptom onset - Pr…	1	1
36	36	**Stage 1: Initial Presentation** A 28-year-old male presents to his primary care physician with progressive fatigue and "yellow eyes" noticed by his roommate two days ago. He reports feeling unwell for the past week with decreased appetite, mild nausea, and dark urine. Initially attributed symptoms to a recent increase in energy drink consumption during final exams at graduate school. Denies abd…	stage-1	Acute Hepatitis	gemini-2.0-flash-001	Okay, here's my assessment of the case, following the requested structure: **Part 1 ‚Äì Differential Diagnosis Considerations:** **Diagnosis 1: Acetaminophen-Induced Liver Injury** * **Supporting Findings:** * Recent regular acetaminophen use at 2000mg/day for 2 weeks. * Progressive fatigue, jaundice, dark urine, nausea, decreased appetite. * Mild RUQ tenderness. * Elevated temperature (37.8¬∞C) …	0	1
36	36	**Stage 1: Initial Presentation** A 28-year-old male presents to his primary care physician with progressive fatigue and "yellow eyes" noticed by his roommate two days ago. He reports feeling unwell for the past week with decreased appetite, mild nausea, and dark urine. Initially attributed symptoms to a recent increase in energy drink consumption during final exams at graduate school. Denies abd…	stage-1	Acute Hepatitis	gpt-4o-2024-11-20	### Part 1 ‚Äì Differential Diagnosis Considerations: #### **Diagnosis 1: Acute Drug-Induced Liver Injury (DILI)** - **Supporting Findings:** - History of acetaminophen use at 1000 mg BID for 2 weeks (potential hepatotoxicity). - Recent initiation of a pre-workout supplement 3 weeks ago, which may contain hepatotoxic ingredients (e.g., herbal extracts, anabolic steroids, or unknown substances). -…	0	1
36	36	**Stage 1: Initial Presentation** A 28-year-old male presents to his primary care physician with progressive fatigue and "yellow eyes" noticed by his roommate two days ago. He reports feeling unwell for the past week with decreased appetite, mild nausea, and dark urine. Initially attributed symptoms to a recent increase in energy drink consumption during final exams at graduate school. Denies abd…	stage-1	Acute Hepatitis	gemini-2.0-flash-thinking-exp-01-21	**Part 1 ‚Äì Differential Diagnosis Considerations:** **Diagnosis 1: Drug-Induced Liver Injury (DILI) - Acetaminophen Toxicity** Supporting Findings: - Acetaminophen use at 1000mg BID for 2 weeks, potentially exceeding recommended daily limits if combined with other sources or if patient is sensitive. - Progressive fatigue, jaundice, dark urine, nausea, and RUQ tenderness are consistent with acut…	0	1
36	36	**Stage 1: Initial Presentation** A 28-year-old male presents to his primary care physician with progressive fatigue and "yellow eyes" noticed by his roommate two days ago. He reports feeling unwell for the past week with decreased appetite, mild nausea, and dark urine. Initially attributed symptoms to a recent increase in energy drink consumption during final exams at graduate school. Denies abd…	stage-1	Acute Hepatitis	o3-mini-2025-01-31_medium	Part 1 ‚Äì Differential Diagnosis Considerations: 1. Acute Viral Hepatitis A ‚ÄÉSupporting Findings: ‚ÄÉ‚Ä¢ Recent travel to Mexico 6 weeks ago, an endemic area for hepatitis A. ‚ÄÉ‚Ä¢ Prodromal symptoms of fatigue, decreased appetite, and mild nausea. ‚ÄÉ‚Ä¢ Signs of cholestatic liver injury (jaundice, icteric sclera, dark urine). ‚ÄÉOpposing Findings or Missing Evidence: ‚ÄÉ‚Ä¢ No explicit ment…	1	1
36	36	**Stage 1: Initial Presentation** A 28-year-old male presents to his primary care physician with progressive fatigue and "yellow eyes" noticed by his roommate two days ago. He reports feeling unwell for the past week with decreased appetite, mild nausea, and dark urine. Initially attributed symptoms to a recent increase in energy drink consumption during final exams at graduate school. Denies abd…	stage-1	Acute Hepatitis	claude-3-5-haiku-20241022	Part 1 ‚Äì Differential Diagnosis Considerations: Diagnosis 1: Drug-Induced Liver Injury (DILI) Supporting Findings: - Recent acetaminophen use (1000mg BID for 2 weeks) - New pre-workout supplement - Jaundice - Mild RUQ tenderness - No significant past medical history Opposing Findings: - No clear toxic dose of acetaminophen - Lack of severe hepatic dysfunction signs - No definitive link to speci…	1	1
37	37	**Stage 1: Initial Presentation** A 67-year-old male presents to the emergency department due to feeling lightheaded while working in his garden this morning. He noticed his stools have been dark and "sticky" for the past 3 days but attributed this to starting iron supplements last week for fatigue. Today he felt dizzy upon standing and noticed his heart racing. He denies frank blood in stool, ab…	stage-1	GI Bleeding	o3-mini-2025-01-31_medium	Part 1 ‚Äì Differential Diagnosis Considerations: 1. NSAID/Aspirin-Induced Upper Gastrointestinal Bleed (Peptic Ulcer) ‚ÄÉ‚Ä¢ Supporting Findings: ‚ÄÉ‚ÄÉ‚Äì Dark, ‚Äústicky‚Äù stools suggest melena from upper GI bleeding. ‚ÄÉ‚ÄÉ‚Äì Chronic ibuprofen use (with multiple doses daily) and daily baby aspirin increase risk for mucosal injury. ‚ÄÉ‚ÄÉ‚Äì History of remote peptic ulcer and irregular omepr…	1	1
37	37	**Stage 1: Initial Presentation** A 67-year-old male presents to the emergency department due to feeling lightheaded while working in his garden this morning. He noticed his stools have been dark and "sticky" for the past 3 days but attributed this to starting iron supplements last week for fatigue. Today he felt dizzy upon standing and noticed his heart racing. He denies frank blood in stool, ab…	stage-1	GI Bleeding	claude-3-7-sonnet-20250219	# Differential Diagnosis for 67-Year-Old Male with Lightheadedness and Melena ## Part 1 ‚Äì Differential Diagnosis Considerations ### Diagnosis 1: Upper Gastrointestinal Bleeding (UGIB) from NSAID-Induced Peptic Ulcer **Supporting Findings:** - Dark, "sticky" stools for 3 days (melena) - Orthostatic hypotension (BP drop to 82/50 with HR increase to 128) - Tachycardia (HR 112) and hypotension (98/…	1	1
37	37	**Stage 1: Initial Presentation** A 67-year-old male presents to the emergency department due to feeling lightheaded while working in his garden this morning. He noticed his stools have been dark and "sticky" for the past 3 days but attributed this to starting iron supplements last week for fatigue. Today he felt dizzy upon standing and noticed his heart racing. He denies frank blood in stool, ab…	stage-1	GI Bleeding	gemini-2.0-flash-001	Okay, here's my assessment of the case, structured as requested: **Part 1 ‚Äì Differential Diagnosis Considerations:** *Diagnosis 1: Upper Gastrointestinal Bleeding (likely peptic ulcer disease or erosive gastritis/esophagitis)* *Supporting Findings:* * Melena (dark, sticky stools) strongly suggests upper GI bleeding. * Lightheadedness and orthostatic hypotension (significant drop in BP and incre…	1	1
37	37	**Stage 1: Initial Presentation** A 67-year-old male presents to the emergency department due to feeling lightheaded while working in his garden this morning. He noticed his stools have been dark and "sticky" for the past 3 days but attributed this to starting iron supplements last week for fatigue. Today he felt dizzy upon standing and noticed his heart racing. He denies frank blood in stool, ab…	stage-1	GI Bleeding	o1-2024-12-17_high	Part 1 ‚Äì Differential Diagnosis Considerations 1) NSAID-Induced Peptic Ulcer Bleed ‚Ä¢ Supporting Findings: ‚Äì Dark, tarry stools (melena) for 3 days ‚Äì Orthostatic hypotension (BP drop with increased HR), indicating volume loss ‚Äì Chronic and frequent NSAID use plus baby aspirin ‚Äì History of peptic ulcer disease and inconsistent PPI use ‚Äì Mild epigastric tenderness ‚Ä¢ Opposing Findings…	1	1
37	37	**Stage 1: Initial Presentation** A 67-year-old male presents to the emergency department due to feeling lightheaded while working in his garden this morning. He noticed his stools have been dark and "sticky" for the past 3 days but attributed this to starting iron supplements last week for fatigue. Today he felt dizzy upon standing and noticed his heart racing. He denies frank blood in stool, ab…	stage-1	GI Bleeding	o3-mini-2025-01-31_high	Part 1 ‚Äì Differential Diagnosis Considerations: Diagnosis 1: NSAID-Induced Upper Gastrointestinal (GI) Bleed (Peptic Ulcer Disease/Gastropathy) ‚Ä¢ Supporting Findings: ‚ÄÉ‚Äì Dark, sticky stools (consistent with melena) ‚ÄÉ‚Äì Epigastric tenderness on exam ‚ÄÉ‚Äì Hemodynamic instability (tachycardia, hypotension with orthostatic changes, pallor) ‚ÄÉ‚Äì Frequent ibuprofen use plus daily aspirin…	1	1
37	37	**Stage 1: Initial Presentation** A 67-year-old male presents to the emergency department due to feeling lightheaded while working in his garden this morning. He noticed his stools have been dark and "sticky" for the past 3 days but attributed this to starting iron supplements last week for fatigue. Today he felt dizzy upon standing and noticed his heart racing. He denies frank blood in stool, ab…	stage-1	GI Bleeding	gemini-2.0-flash-thinking-exp-01-21	**Part 1 ‚Äì Differential Diagnosis Considerations:** - **Diagnosis 1: Upper Gastrointestinal Bleeding (UGIB) - Peptic Ulcer Disease/Gastritis/Erosions** Supporting Findings: - Dark, "sticky" stools (melena) strongly suggest digested blood from an upper GI source. - Lightheadedness, dizziness, and orthostatic hypotension/tachycardia indicate hypovolemia consistent with blood loss. - Pale conjunct…	1	1
37	37	**Stage 1: Initial Presentation** A 67-year-old male presents to the emergency department due to feeling lightheaded while working in his garden this morning. He noticed his stools have been dark and "sticky" for the past 3 days but attributed this to starting iron supplements last week for fatigue. Today he felt dizzy upon standing and noticed his heart racing. He denies frank blood in stool, ab…	stage-1	GI Bleeding	claude-3-7-sonnet-20250219_thinking	# Differential Diagnosis Analysis for Elderly Male with Lightheadedness and Melena ## Part 1 ‚Äì Differential Diagnosis Considerations ### Diagnosis 1: Peptic Ulcer Disease with GI Bleeding **Supporting Findings:** - Melena (dark, sticky stools) for 3 days - Orthostatic hypotension (BP drop from 98/62 to 82/50 mmHg) with compensatory tachycardia (HR 112-128) - Epigastric tenderness on examination…	1	1
37	37	**Stage 1: Initial Presentation** A 67-year-old male presents to the emergency department due to feeling lightheaded while working in his garden this morning. He noticed his stools have been dark and "sticky" for the past 3 days but attributed this to starting iron supplements last week for fatigue. Today he felt dizzy upon standing and noticed his heart racing. He denies frank blood in stool, ab…	stage-1	GI Bleeding	gpt-4o-2024-11-20	### Part 1 ‚Äì Differential Diagnosis Considerations: #### **Diagnosis 1: Upper Gastrointestinal (GI) Bleed (likely secondary to NSAID-induced peptic ulcer disease)** - **Supporting Findings:** - Melena (dark, sticky stools) for 3 days, a hallmark of upper GI bleeding. - History of peptic ulcer disease and GERD, both risk factors for upper GI bleed. - Chronic NSAID use (ibuprofen), which increase…	1	1
37	37	**Stage 1: Initial Presentation** A 67-year-old male presents to the emergency department due to feeling lightheaded while working in his garden this morning. He noticed his stools have been dark and "sticky" for the past 3 days but attributed this to starting iron supplements last week for fatigue. Today he felt dizzy upon standing and noticed his heart racing. He denies frank blood in stool, ab…	stage-1	GI Bleeding	claude-3-5-haiku-20241022	Part 1 ‚Äì Differential Diagnosis Considerations: Diagnosis 1: Upper Gastrointestinal Bleeding (Likely Peptic Ulcer) Supporting Findings: - Dark, sticky stools (melena) - History of previous peptic ulcer - Frequent NSAID use (ibuprofen) - Mild epigastric tenderness - Orthostatic hypotension - Tachycardia - Pale appearance - Irregular omeprazole use Opposing Findings: - No frank abdominal pain - N…	1	1
37	37	**Stage 1: Initial Presentation** A 67-year-old male presents to the emergency department due to feeling lightheaded while working in his garden this morning. He noticed his stools have been dark and "sticky" for the past 3 days but attributed this to starting iron supplements last week for fatigue. Today he felt dizzy upon standing and noticed his heart racing. He denies frank blood in stool, ab…	stage-1	GI Bleeding	o1-2024-12-17_medium	Part 1 ‚Äì Differential Diagnosis Considerations Diagnosis 1: NSAID-Induced Peptic Ulcer Bleed Supporting Findings: ‚Ä¢ Black, tarry stools (melena) over several days ‚Ä¢ Significant NSAID use (ibuprofen multiple times daily) ‚Ä¢ Remote history of peptic ulcer disease ‚Ä¢ Worsening reflux symptoms and irregular PPI use ‚Ä¢ Orthostatic hypotension (drop in BP with associated tachycardia), suggesti…	1	1
37	37	**Stage 1: Initial Presentation** A 67-year-old male presents to the emergency department due to feeling lightheaded while working in his garden this morning. He noticed his stools have been dark and "sticky" for the past 3 days but attributed this to starting iron supplements last week for fatigue. Today he felt dizzy upon standing and noticed his heart racing. He denies frank blood in stool, ab…	stage-1	GI Bleeding	claude-3-5-sonnet-20241022	Part 1 ‚Äì Differential Diagnosis Considerations: 1. Upper GI Bleeding (Peptic Ulcer Disease) Supporting Findings: - Melena for 3 days - Orthostatic hypotension and tachycardia - Risk factors: NSAIDs (frequent ibuprofen), ASA use - History of PUD - Worsening GERD symptoms - Epigastric tenderness - Pallor and conjunctival pallor - Irregular PPI compliance Opposing Findings: - No hematemesis - Mini…	1	1
37	37	**Stage 1: Initial Presentation** A 67-year-old male presents to the emergency department due to feeling lightheaded while working in his garden this morning. He noticed his stools have been dark and "sticky" for the past 3 days but attributed this to starting iron supplements last week for fatigue. Today he felt dizzy upon standing and noticed his heart racing. He denies frank blood in stool, ab…	stage-1	GI Bleeding	gemini-2.0-pro-exp-02-05	Okay, here's my assessment of the case, structured as requested: **Part 1 ‚Äì Differential Diagnosis Considerations:** - **Diagnosis 1: Upper Gastrointestinal Bleeding (UGIB) secondary to NSAID-induced peptic ulcer** Supporting Findings: * Melena (dark, sticky stools): Indicates digested blood, suggesting an upper GI source. * Orthostatic hypotension and tachycardia: Consistent with significant b…	1	1
38	38	**Stage 1: Initial Presentation** A 58-year-old male supervisor at a construction site presents to the ED with episodes of chest "pressure" occurring with progressively less exertion over the past week. Initially, he only noticed discomfort while climbing stairs at work sites, but now experiences symptoms while walking short distances. Today, he felt the pressure while getting dressed. The sensat…	stage-1	Unstable Angina	o3-mini-2025-01-31_high	Part 1 ‚Äì Differential Diagnosis Considerations: Diagnosis 1: Unstable Angina ‚Ä¢ Supporting Findings: ‚ÄÉ‚Äì History of stable angina with a recent, clear change in pattern (symptoms now occurring with minimal exertion and even at rest). ‚ÄÉ‚Äì Chest pressure described as a heavy, centrally located sensation radiating to the left shoulder, lasting 5‚Äì10 minutes and relieved by rest. ‚ÄÉ‚Äì Inc…	1	1
38	38	**Stage 1: Initial Presentation** A 58-year-old male supervisor at a construction site presents to the ED with episodes of chest "pressure" occurring with progressively less exertion over the past week. Initially, he only noticed discomfort while climbing stairs at work sites, but now experiences symptoms while walking short distances. Today, he felt the pressure while getting dressed. The sensat…	stage-1	Unstable Angina	o1-2024-12-17_high	Part 1 ‚Äì Differential Diagnosis Considerations 1) Unstable Angina ‚Ä¢ Supporting Findings: ‚Äì History of stable angina now worsened in frequency and triggered by minimal exertion or even rest. ‚Äì Heavy, pressure-like chest discomfort radiating to the left shoulder, relieved by rest, consistent with ischemic pattern. ‚Äì Multiple risk factors: hypertension, diabetes, hyperlipidemia, prior coro…	1	1
38	38	**Stage 1: Initial Presentation** A 58-year-old male supervisor at a construction site presents to the ED with episodes of chest "pressure" occurring with progressively less exertion over the past week. Initially, he only noticed discomfort while climbing stairs at work sites, but now experiences symptoms while walking short distances. Today, he felt the pressure while getting dressed. The sensat…	stage-1	Unstable Angina	o3-mini-2025-01-31_medium	Part 1 ‚Äì Differential Diagnosis Considerations: Diagnosis 1: Unstable Angina ‚Ä¢ Supporting Findings: ‚ÄÉ‚Äì History of stable angina with a recent notable increase in frequency and severity of chest discomfort. ‚ÄÉ‚Äì Symptoms now occur with minimal exertion and even at rest, indicating a change in the pattern. ‚ÄÉ‚Äì Chest pressure described as heaviness with radiation to the left shoulder, l…	1	1
38	38	**Stage 1: Initial Presentation** A 58-year-old male supervisor at a construction site presents to the ED with episodes of chest "pressure" occurring with progressively less exertion over the past week. Initially, he only noticed discomfort while climbing stairs at work sites, but now experiences symptoms while walking short distances. Today, he felt the pressure while getting dressed. The sensat…	stage-1	Unstable Angina	claude-3-5-sonnet-20241022	Part 1 ‚Äì Differential Diagnosis Considerations: 1. Unstable Angina Supporting Findings: - Progressive worsening of stable angina pattern - Symptoms occurring with less exertion - Recent episode at rest - Classic anginal characteristics (pressure, radiation to left shoulder) - Multiple cardiovascular risk factors (HTN, DM, hyperlipidemia, family history) - Known coronary artery disease with prev…	1	1
38	38	**Stage 1: Initial Presentation** A 58-year-old male supervisor at a construction site presents to the ED with episodes of chest "pressure" occurring with progressively less exertion over the past week. Initially, he only noticed discomfort while climbing stairs at work sites, but now experiences symptoms while walking short distances. Today, he felt the pressure while getting dressed. The sensat…	stage-1	Unstable Angina	gemini-2.0-pro-exp-02-05	Here's a breakdown of the differential diagnosis and the final diagnosis: **Part 1 ‚Äì Differential Diagnosis Considerations** - **Diagnosis 1: Unstable Angina (UA)** Supporting Findings: * Progressive worsening of chest pain: Occurring with less exertion and now at rest. * Increased frequency of nitroglycerin use. * Pain characteristics: Chest pressure radiating to the left shoulder, lasting 5-1…	1	1
38	38	**Stage 1: Initial Presentation** A 58-year-old male supervisor at a construction site presents to the ED with episodes of chest "pressure" occurring with progressively less exertion over the past week. Initially, he only noticed discomfort while climbing stairs at work sites, but now experiences symptoms while walking short distances. Today, he felt the pressure while getting dressed. The sensat…	stage-1	Unstable Angina	claude-3-7-sonnet-20250219_thinking	# Part 1 ‚Äì Differential Diagnosis Considerations ## Diagnosis 1: Unstable Angina/Acute Coronary Syndrome **Supporting Findings:** - Progression from stable angina to symptoms with minimal exertion and at rest - Characteristic substernal chest pressure radiating to left shoulder - Relief with rest and nitroglycerin - Recent increased frequency of nitroglycerin use - Multiple cardiovascular risk …	1	1
38	38	**Stage 1: Initial Presentation** A 58-year-old male supervisor at a construction site presents to the ED with episodes of chest "pressure" occurring with progressively less exertion over the past week. Initially, he only noticed discomfort while climbing stairs at work sites, but now experiences symptoms while walking short distances. Today, he felt the pressure while getting dressed. The sensat…	stage-1	Unstable Angina	claude-3-5-haiku-20241022	Part 1 ‚Äì Differential Diagnosis Considerations: Diagnosis 1: Unstable Angina/Acute Coronary Syndrome (ACS) Supporting Findings: - Progressively worsening chest pressure - Radiation to left shoulder - Occurs with decreasing exertion - Recent episode at rest - Increased nitroglycerin use - Risk factors: diabetes, hypertension, former smoker - Family history of early cardiac disease - Known histor…	1	1
38	38	**Stage 1: Initial Presentation** A 58-year-old male supervisor at a construction site presents to the ED with episodes of chest "pressure" occurring with progressively less exertion over the past week. Initially, he only noticed discomfort while climbing stairs at work sites, but now experiences symptoms while walking short distances. Today, he felt the pressure while getting dressed. The sensat…	stage-1	Unstable Angina	gpt-4o-2024-11-20	### Part 1 ‚Äì Differential Diagnosis Considerations: #### **Diagnosis 1: Unstable Angina (UA)** **Supporting Findings:** - Progressive chest pressure with decreasing exertion threshold, now occurring at rest, is characteristic of unstable angina. - Heavy, central chest pressure radiating to the left shoulder, relieved by rest and nitroglycerin, aligns with ischemic chest pain. - History of stabl…	1	1
38	38	**Stage 1: Initial Presentation** A 58-year-old male supervisor at a construction site presents to the ED with episodes of chest "pressure" occurring with progressively less exertion over the past week. Initially, he only noticed discomfort while climbing stairs at work sites, but now experiences symptoms while walking short distances. Today, he felt the pressure while getting dressed. The sensat…	stage-1	Unstable Angina	gemini-2.0-flash-thinking-exp-01-21	Part 1 ‚Äì Differential Diagnosis Considerations: - Diagnosis 1: Unstable Angina (likely Acute Coronary Syndrome - ACS) Supporting Findings: - Chest pressure described as "heavy weight" radiating to left shoulder, typical anginal description. - Exertional component initially, progressing to pain at rest, indicating worsening angina. - Relief with rest and nitroglycerin, consistent with angina. - …	1	1
38	38	**Stage 1: Initial Presentation** A 58-year-old male supervisor at a construction site presents to the ED with episodes of chest "pressure" occurring with progressively less exertion over the past week. Initially, he only noticed discomfort while climbing stairs at work sites, but now experiences symptoms while walking short distances. Today, he felt the pressure while getting dressed. The sensat…	stage-1	Unstable Angina	o1-2024-12-17_medium	Part 1 ‚Äì Differential Diagnosis Considerations Diagnosis 1: Unstable Angina ‚Ä¢ Supporting Findings: ‚Äì History of stable angina with recent escalation in frequency and reduced exertion threshold. ‚Äì Episode of chest pressure at rest (a key feature of unstable angina). ‚Äì Heaviness in the chest radiating to the left shoulder, relieved by rest or nitroglycerin. ‚Äì Multiple risk factors (hype…	1	1
38	38	**Stage 1: Initial Presentation** A 58-year-old male supervisor at a construction site presents to the ED with episodes of chest "pressure" occurring with progressively less exertion over the past week. Initially, he only noticed discomfort while climbing stairs at work sites, but now experiences symptoms while walking short distances. Today, he felt the pressure while getting dressed. The sensat…	stage-1	Unstable Angina	claude-3-7-sonnet-20250219	# Differential Diagnosis for 58-Year-Old Male with Progressive Chest Pressure ## Part 1 ‚Äì Differential Diagnosis Considerations ### Diagnosis 1: Unstable Angina **Supporting Findings:** - Progressive anginal symptoms with decreasing threshold (now occurring at rest) - Characteristic central chest pressure radiating to left shoulder - Known CAD with stable angina history - Multiple cardiovascula…	1	1
38	38	**Stage 1: Initial Presentation** A 58-year-old male supervisor at a construction site presents to the ED with episodes of chest "pressure" occurring with progressively less exertion over the past week. Initially, he only noticed discomfort while climbing stairs at work sites, but now experiences symptoms while walking short distances. Today, he felt the pressure while getting dressed. The sensat…	stage-1	Unstable Angina	gemini-2.0-flash-001	Okay, here's my analysis of the case, structured as requested: **Part 1 ‚Äì Differential Diagnosis Considerations:** * **Diagnosis 1: Unstable Angina** * **Supporting Findings:** * Chest pressure with progressively less exertion (including at rest). * Known history of stable angina. * Relief with rest and nitroglycerin. * Increased frequency of nitroglycerin use. * Elevated blood pressure. * Fami…	1	1
39	39	**Stage 1: Initial Presentation** A 58-year-old female hairdresser presents to the ED with sudden onset of "room spinning" that began 3 hours ago while washing a client's hair at work. She describes the sensation as severe rotational dizziness, feeling like she's "on a carousel that won't stop." The episode started suddenly with no warning, causing her to grab onto the sink for support. She repor…	stage-1	Acute Vertigo	gemini-2.0-flash-001	Okay, here's my approach to the differential diagnosis and final diagnosis for this patient, based on the provided clinical vignette. **Part 1 ‚Äì Differential Diagnosis Considerations:** **Diagnosis 1: Benign Paroxysmal Positional Vertigo (BPPV) - Right Posterior Canal** *Supporting Findings:* * Sudden onset of severe rotational vertigo. * Symptoms triggered by head movement (washing hair, getti…	1	1
[truncated: 863 more rows]

## Sheet: common_stage_2
case_number	case_id	medical_case_text	stage	true_dx	model	response	LLM_response_final_dx_correct	LLM_dx_within_differential
[truncated: 1,320 more rows]

## Sheet: CPS_stage_1
case_number	case_id	medical_case_text	stage	true_dx	model	response	LLM_response_final_dx_correct	LLM_dx_within_differential
[truncated: 2,346 more rows]

## Sheet: CPS_stage_2
case_number	case_id	medical_case_text	stage	true_dx	model	response	LLM_response_final_dx_correct	LLM_dx_within_differential
[truncated: 2,345 more rows]

## Sheet: CPS_stage_3
case_number	case_id	medical_case_text	stage	true_dx	model	response	LLM_response_final_dx_correct	LLM_dx_within_differential
[truncated: 2,346 more rows]

## Sheet: Prompts
LLM_diff_gen_prompt	score_eval_prompt_dif	score_eval_prompt_final	Case_grammar_check	LLM_diff_gen_prompt_for_10_differential
[truncated: 1 more rows]
