# Supplementary material for: Comparative analysis of large language models in clinical diagnosis: performance evaluation across common and complex medical cases
Source: JAMIA Open. 2025 Jun 12;8(3):ooaf055. doi: 10.1093/jamiaopen/ooaf055 (PMC12161448; doi:10.1093/jamiaopen/ooaf055)
Supplement: ooaf055_Supplementary_Data [file ooaf055_supplementary_data.zip › Supplemental_table_2.xls]

## Sheet: complex
model	stage	metric	Score (Formatted Mean)	SE	95% CI (t-dist, n=104)
GPT-4o	stage-3	Within Differential	0.922	0.027	0.868 - 0.976
Claude 3.7 Sonnet (Thinking)	stage-3	Within Differential	0.912	0.028	0.856 - 0.968
Claude 3.7 Sonnet	stage-3	Within Differential	0.912	0.028	0.856 - 0.968
O1 Preview	stage-3	Within Differential	0.902	0.03	0.843 - 0.961
Gemini 1.5 Pro 002	stage-3	Within Differential	0.902	0.03	0.843 - 0.961
Claude 3 Opus	stage-3	Within Differential	0.892	0.031	0.831 - 0.953
GPT-4o Latest	stage-3	Within Differential	0.882	0.032	0.819 - 0.945
O1 Mini	stage-3	Within Differential	0.873	0.033	0.808 - 0.938
O1 (Medium)	stage-3	Within Differential	0.873	0.033	0.808 - 0.938
O1 (High)	stage-3	Within Differential	0.863	0.034	0.796 - 0.930
Gemini 2.0 Pro Exp	stage-3	Within Differential	0.853	0.035	0.784 - 0.922
Gemini 2.0 Flash 001	stage-3	Within Differential	0.853	0.035	0.784 - 0.922
GPT-4o Mini	stage-3	Within Differential	0.853	0.035	0.784 - 0.922
O3 Mini (High)	stage-3	Within Differential	0.843	0.036	0.772 - 0.914
Claude 3.5 Sonnet	stage-3	Within Differential	0.843	0.036	0.772 - 0.914
Claude 3.7 Sonnet	stage-3	Final Diagnosis	0.833	0.037	0.760 - 0.906
O1 (High)	stage-3	Final Diagnosis	0.824	0.038	0.749 - 0.899
O3 Mini (Medium)	stage-3	Within Differential	0.824	0.038	0.749 - 0.899
Gemini 2.0 Flash Thinking Exp	stage-3	Within Differential	0.814	0.039	0.737 - 0.891
GPT-4	stage-3	Within Differential	0.814	0.039	0.737 - 0.891
Claude 3.5 Haiku	stage-3	Within Differential	0.804	0.04	0.725 - 0.883
Claude 3.7 Sonnet (Thinking)	stage-3	Final Diagnosis	0.784	0.041	0.703 - 0.865
Claude 3 Opus	stage-3	Final Diagnosis	0.784	0.041	0.703 - 0.865
Claude 3 Haiku	stage-3	Within Differential	0.784	0.041	0.703 - 0.865
Gemini 2.0 Flash 001	stage-3	Final Diagnosis	0.775	0.042	0.692 - 0.858
GPT-4	stage-3	Final Diagnosis	0.775	0.042	0.692 - 0.858
Gemini 1.5 Flash 002	stage-3	Within Differential	0.775	0.042	0.692 - 0.858
O1 Preview	stage-3	Final Diagnosis	0.765	0.042	0.682 - 0.848
O1 Mini	stage-3	Final Diagnosis	0.765	0.042	0.682 - 0.848
O1 (Medium)	stage-3	Final Diagnosis	0.765	0.042	0.682 - 0.848
O3 Mini (High)	stage-3	Final Diagnosis	0.745	0.043	0.660 - 0.830
GPT-4o Latest	stage-3	Final Diagnosis	0.745	0.043	0.660 - 0.830
Claude 3.5 Sonnet	stage-3	Final Diagnosis	0.745	0.043	0.660 - 0.830
Gemini 2.0 Flash Thinking Exp	stage-3	Final Diagnosis	0.735	0.044	0.648 - 0.822
Gemini 1.5 Pro 002	stage-3	Final Diagnosis	0.735	0.044	0.648 - 0.822
Gemini 1.5 Flash 8b 001	stage-3	Within Differential	0.735	0.044	0.648 - 0.822
GPT-3.5 Turbo	stage-3	Within Differential	0.735	0.044	0.648 - 0.822
GPT-4o	stage-3	Final Diagnosis	0.716	0.045	0.627 - 0.805
GPT-4o	stage-2	Within Differential	0.706	0.045	0.617 - 0.795
Claude 3.7 Sonnet	stage-2	Within Differential	0.706	0.045	0.617 - 0.795
GPT-3.5 Turbo	stage-3	Final Diagnosis	0.706	0.045	0.617 - 0.795
Gemini 1.5 Pro 002	stage-2	Within Differential	0.696	0.046	0.605 - 0.787
Claude 3.7 Sonnet (Thinking)	stage-2	Within Differential	0.696	0.046	0.605 - 0.787
O3 Mini (Medium)	stage-3	Final Diagnosis	0.696	0.046	0.605 - 0.787
Gemini 2.0 Pro Exp	stage-3	Final Diagnosis	0.696	0.046	0.605 - 0.787
Claude 3 Opus	stage-2	Within Differential	0.683	0.047	0.590 - 0.776
O1 (High)	stage-2	Within Differential	0.676	0.047	0.583 - 0.769
O1 Preview	stage-2	Within Differential	0.667	0.047	0.574 - 0.760
Gemini 2.0 Flash 001	stage-2	Within Differential	0.667	0.047	0.574 - 0.760
GPT-4o Latest	stage-2	Within Differential	0.667	0.047	0.574 - 0.760
Claude 3.5 Haiku	stage-3	Final Diagnosis	0.667	0.047	0.574 - 0.760
Claude 3 Haiku	stage-3	Final Diagnosis	0.667	0.047	0.574 - 0.760
O1 (Medium)	stage-2	Within Differential	0.657	0.047	0.564 - 0.750
GPT-4o Latest	stage-1	Within Differential	0.647	0.048	0.552 - 0.742
Claude 3.5 Sonnet	stage-2	Within Differential	0.647	0.048	0.552 - 0.742
Gemini 2.0 Pro Exp	stage-2	Within Differential	0.637	0.048	0.542 - 0.732
O1 Mini	stage-2	Within Differential	0.627	0.048	0.532 - 0.722
GPT-4o Mini	stage-3	Final Diagnosis	0.627	0.048	0.532 - 0.722
GPT-4o Mini	stage-2	Within Differential	0.618	0.048	0.523 - 0.713
GPT-4	stage-2	Within Differential	0.618	0.048	0.523 - 0.713
Gemini 1.5 Flash 002	stage-3	Final Diagnosis	0.618	0.048	0.523 - 0.713
GPT-4o	stage-1	Within Differential	0.608	0.049	0.511 - 0.705
Claude 3 Opus	stage-1	Within Differential	0.608	0.049	0.511 - 0.705
Gemini 1.5 Flash 002	stage-2	Within Differential	0.588	0.049	0.491 - 0.685
Gemini 1.5 Pro 002	stage-1	Within Differential	0.578	0.049	0.481 - 0.675
Claude 3.7 Sonnet (Thinking)	stage-1	Within Differential	0.569	0.049	0.472 - 0.666
Claude 3.7 Sonnet	stage-1	Within Differential	0.569	0.049	0.472 - 0.666
O3 Mini (High)	stage-2	Within Differential	0.569	0.049	0.472 - 0.666
O1 Preview	stage-1	Within Differential	0.559	0.049	0.462 - 0.656
GPT-4o Mini	stage-1	Within Differential	0.559	0.049	0.462 - 0.656
Claude 3.7 Sonnet	stage-2	Final Diagnosis	0.559	0.049	0.462 - 0.656
Gemini 2.0 Flash Thinking Exp	stage-2	Within Differential	0.559	0.049	0.462 - 0.656
Claude 3 Haiku	stage-2	Within Differential	0.559	0.049	0.462 - 0.656
GPT-3.5 Turbo	stage-2	Within Differential	0.549	0.05	0.450 - 0.648
Claude 3 Opus	stage-2	Final Diagnosis	0.545	0.05	0.446 - 0.644
Gemini 2.0 Pro Exp	stage-1	Within Differential	0.539	0.05	0.440 - 0.638
O1 Preview	stage-2	Final Diagnosis	0.539	0.05	0.440 - 0.638
GPT-4	stage-2	Final Diagnosis	0.539	0.05	0.440 - 0.638
Gemini 1.5 Flash 8b 001	stage-2	Within Differential	0.539	0.05	0.440 - 0.638
Claude 3.5 Haiku	stage-2	Within Differential	0.539	0.05	0.440 - 0.638
Gemini 1.5 Flash 8b 001	stage-3	Final Diagnosis	0.539	0.05	0.440 - 0.638
O1 Mini	stage-1	Within Differential	0.51	0.05	0.411 - 0.609
O1 (High)	stage-1	Within Differential	0.51	0.05	0.411 - 0.609
Gemini 2.0 Flash 001	stage-1	Within Differential	0.51	0.05	0.411 - 0.609
Gemini 1.5 Flash 8b 001	stage-1	Within Differential	0.51	0.05	0.411 - 0.609
Claude 3.5 Sonnet	stage-1	Within Differential	0.51	0.05	0.411 - 0.609
O1 (High)	stage-2	Final Diagnosis	0.51	0.05	0.411 - 0.609
Claude 3.7 Sonnet (Thinking)	stage-2	Final Diagnosis	0.51	0.05	0.411 - 0.609
O3 Mini (Medium)	stage-2	Within Differential	0.51	0.05	0.411 - 0.609
O1 (Medium)	stage-1	Within Differential	0.5	0.05	0.401 - 0.599
O1 (Medium)	stage-2	Final Diagnosis	0.5	0.05	0.401 - 0.599
Claude 3.5 Sonnet	stage-2	Final Diagnosis	0.5	0.05	0.401 - 0.599
GPT-4o	stage-2	Final Diagnosis	0.49	0.05	0.391 - 0.589
GPT-4	stage-1	Within Differential	0.48	0.05	0.381 - 0.579
Gemini 1.5 Flash 002	stage-1	Within Differential	0.471	0.05	0.372 - 0.570
Claude 3.5 Haiku	stage-1	Within Differential	0.471	0.05	0.372 - 0.570
O3 Mini (High)	stage-1	Within Differential	0.461	0.05	0.362 - 0.560
GPT-3.5 Turbo	stage-1	Within Differential	0.461	0.05	0.362 - 0.560
Gemini 2.0 Flash 001	stage-2	Final Diagnosis	0.461	0.05	0.362 - 0.560
Gemini 1.5 Pro 002	stage-2	Final Diagnosis	0.451	0.05	0.352 - 0.550
O3 Mini (Medium)	stage-1	Within Differential	0.441	0.049	0.344 - 0.538
Gemini 2.0 Flash Thinking Exp	stage-1	Within Differential	0.441	0.049	0.344 - 0.538
Gemini 2.0 Pro Exp	stage-2	Final Diagnosis	0.441	0.049	0.344 - 0.538
GPT-4o Latest	stage-2	Final Diagnosis	0.441	0.049	0.344 - 0.538
Claude 3 Opus	stage-1	Final Diagnosis	0.422	0.049	0.325 - 0.519
GPT-3.5 Turbo	stage-2	Final Diagnosis	0.422	0.049	0.325 - 0.519
GPT-4o	stage-1	Final Diagnosis	0.412	0.049	0.315 - 0.509
Claude 3.5 Haiku	stage-2	Final Diagnosis	0.412	0.049	0.315 - 0.509
O1 Preview	stage-1	Final Diagnosis	0.402	0.049	0.305 - 0.499
Claude 3.7 Sonnet (Thinking)	stage-1	Final Diagnosis	0.402	0.049	0.305 - 0.499
O3 Mini (Medium)	stage-2	Final Diagnosis	0.402	0.049	0.305 - 0.499
O1 Mini	stage-2	Final Diagnosis	0.402	0.049	0.305 - 0.499
Gemini 2.0 Flash Thinking Exp	stage-2	Final Diagnosis	0.392	0.049	0.295 - 0.489
Claude 3 Haiku	stage-2	Final Diagnosis	0.392	0.049	0.295 - 0.489
O1 (High)	stage-1	Final Diagnosis	0.382	0.048	0.287 - 0.477
Claude 3.7 Sonnet	stage-1	Final Diagnosis	0.382	0.048	0.287 - 0.477
Claude 3.5 Sonnet	stage-1	Final Diagnosis	0.382	0.048	0.287 - 0.477
O3 Mini (High)	stage-2	Final Diagnosis	0.382	0.048	0.287 - 0.477
Gemini 1.5 Flash 002	stage-2	Final Diagnosis	0.373	0.048	0.278 - 0.468
GPT-4o Mini	stage-2	Final Diagnosis	0.373	0.048	0.278 - 0.468
O1 (Medium)	stage-1	Final Diagnosis	0.363	0.048	0.268 - 0.458
Gemini 2.0 Pro Exp	stage-1	Final Diagnosis	0.333	0.047	0.240 - 0.426
Gemini 1.5 Pro 002	stage-1	Final Diagnosis	0.314	0.046	0.223 - 0.405
GPT-4o Mini	stage-1	Final Diagnosis	0.314	0.046	0.223 - 0.405
GPT-3.5 Turbo	stage-1	Final Diagnosis	0.314	0.046	0.223 - 0.405
Gemini 1.5 Flash 8b 001	stage-2	Final Diagnosis	0.314	0.046	0.223 - 0.405
O3 Mini (Medium)	stage-1	Final Diagnosis	0.304	0.046	0.213 - 0.395
GPT-4o Latest	stage-1	Final Diagnosis	0.304	0.046	0.213 - 0.395
GPT-4	stage-1	Final Diagnosis	0.304	0.046	0.213 - 0.395
O3 Mini (High)	stage-1	Final Diagnosis	0.294	0.045	0.205 - 0.383
O1 Mini	stage-1	Final Diagnosis	0.294	0.045	0.205 - 0.383
Gemini 2.0 Flash Thinking Exp	stage-1	Final Diagnosis	0.294	0.045	0.205 - 0.383
Claude 3.5 Haiku	stage-1	Final Diagnosis	0.294	0.045	0.205 - 0.383
Gemini 2.0 Flash 001	stage-1	Final Diagnosis	0.284	0.045	0.195 - 0.373
Gemini 1.5 Flash 002	stage-1	Final Diagnosis	0.235	0.042	0.152 - 0.318
Gemini 1.5 Flash 8b 001	stage-1	Final Diagnosis	0.196	0.04	0.117 - 0.275

## Sheet: common
model	stage	metric	Score (Formatted Mean)	SE	95% CI (t-dist, n=60)
Claude 3.7 Sonnet	Stage 1	Final Diagnosis	0.983	0.017	0.949 - 1.017
Claude 3.7 Sonnet	Stage 2	Final Diagnosis	1	0	1.000 - 1.000
Claude 3.7 Thinking	Stage 2	Final Diagnosis	0.983	0.017	0.949 - 1.017
Claude 3.5 Sonnet	Stage 1	Final Diagnosis	0.967	0.023	0.921 - 1.013
Chatgpt-4o-latest	Stage 2	Final Diagnosis	0.983	0.017	0.949 - 1.017
GPT-4o	Stage 2	Final Diagnosis	0.983	0.017	0.949 - 1.017
Gemini 2.0 Flash	Stage 2	Final Diagnosis	0.967	0.023	0.921 - 1.013
O1 (High)	Stage 1	Final Diagnosis	0.933	0.032	0.869 - 0.997
O1 Preview	Stage 2	Final Diagnosis	0.983	0.017	0.949 - 1.017
Gemini 2.0 Thinking	Stage 2	Final Diagnosis	0.967	0.023	0.921 - 1.013
Gemini 1.5 Pro	Stage 1	Final Diagnosis	0.883	0.042	0.799 - 0.967
Gemini 1.5 Pro	Stage 2	Final Diagnosis	0.967	0.023	0.921 - 1.013
Claude 3 Opus	Stage 2	Final Diagnosis	0.95	0.028	0.894 - 1.006
O3-mini (Medium)	Stage 2	Final Diagnosis	0.95	0.028	0.894 - 1.006
O1 Mini	Stage 1	Final Diagnosis	0.817	0.05	0.717 - 0.917
O1 Mini	Stage 2	Final Diagnosis	0.983	0.017	0.949 - 1.017
GPT-4	Stage 2	Final Diagnosis	0.933	0.032	0.869 - 0.997
Claude 3.7 Thinking	Stage 1	Final Diagnosis	0.983	0.017	0.949 - 1.017
Claude 3.5 Sonnet	Stage 2	Final Diagnosis	0.967	0.023	0.921 - 1.013
Chatgpt-4o-latest	Stage 1	Final Diagnosis	0.917	0.036	0.845 - 0.989
O1 (High)	Stage 2	Final Diagnosis	0.95	0.028	0.894 - 1.006
O1 Preview	Stage 1	Final Diagnosis	0.9	0.039	0.822 - 0.978
O1 (Medium)	Stage 2	Final Diagnosis	0.917	0.036	0.845 - 0.989
GPT-4	Stage 1	Final Diagnosis	0.867	0.044	0.779 - 0.955
Gemini 2.0 Pro	Stage 1	Final Diagnosis	0.883	0.042	0.799 - 0.967
Gemini 2.0 Pro	Stage 2	Final Diagnosis	0.917	0.036	0.845 - 0.989
O3-mini (High)	Stage 2	Final Diagnosis	0.95	0.028	0.894 - 1.006
Claude 3.5 Haiku	Stage 2	Final Diagnosis	0.917	0.036	0.845 - 0.989
Gemini 1.5 Flash	Stage 2	Final Diagnosis	0.933	0.032	0.869 - 0.997
GPT-4o-mini	Stage 2	Final Diagnosis	0.9	0.039	0.822 - 0.978
GPT-4o	Stage 1	Final Diagnosis	0.917	0.036	0.845 - 0.989
Gemini 2.0 Flash	Stage 1	Final Diagnosis	0.933	0.032	0.869 - 0.997
O1 (Medium)	Stage 1	Final Diagnosis	0.967	0.023	0.921 - 1.013
O3-mini (High)	Stage 1	Final Diagnosis	0.85	0.046	0.758 - 0.942
Claude 3 Opus	Stage 1	Final Diagnosis	0.883	0.042	0.799 - 0.967
Gemini 2.0 Thinking	Stage 1	Final Diagnosis	0.917	0.036	0.845 - 0.989
Gemini 1.5 Flash	Stage 1	Final Diagnosis	0.75	0.056	0.638 - 0.862
GPT-4o-mini	Stage 1	Final Diagnosis	0.767	0.055	0.657 - 0.877
GPT-3.5 Turbo	Stage 2	Final Diagnosis	0.867	0.044	0.779 - 0.955
Claude 3.5 Haiku	Stage 1	Final Diagnosis	0.833	0.049	0.735 - 0.931
GPT-3.5 Turbo	Stage 1	Final Diagnosis	0.733	0.058	0.617 - 0.849
Gemini 1.5 Flash 8B	Stage 2	Final Diagnosis	0.817	0.05	0.717 - 0.917
O3-mini (Medium)	Stage 1	Final Diagnosis	0.883	0.042	0.799 - 0.967
Gemini 1.5 Flash 8B	Stage 1	Final Diagnosis	0.633	0.063	0.507 - 0.759
Claude 3.7 Sonnet	Stage 1	Within Differential	1	0	1.000 - 1.000
Claude 3.7 Sonnet	Stage 2	Within Differential	1	0	1.000 - 1.000
Claude 3.7 Thinking	Stage 2	Within Differential	1	0	1.000 - 1.000
Claude 3.5 Sonnet	Stage 1	Within Differential	1	0	1.000 - 1.000
Chatgpt-4o-latest	Stage 2	Within Differential	1	0	1.000 - 1.000
GPT-4o	Stage 2	Within Differential	1	0	1.000 - 1.000
Gemini 2.0 Flash	Stage 2	Within Differential	1	0	1.000 - 1.000
O1 (High)	Stage 1	Within Differential	1	0	1.000 - 1.000
O1 Preview	Stage 2	Within Differential	1	0	1.000 - 1.000
Gemini 2.0 Thinking	Stage 2	Within Differential	1	0	1.000 - 1.000
Gemini 1.5 Pro	Stage 1	Within Differential	1	0	1.000 - 1.000
Gemini 1.5 Pro	Stage 2	Within Differential	1	0	1.000 - 1.000
Claude 3 Opus	Stage 2	Within Differential	1	0	1.000 - 1.000
O3-mini (Medium)	Stage 2	Within Differential	1	0	1.000 - 1.000
O1 Mini	Stage 1	Within Differential	1	0	1.000 - 1.000
O1 Mini	Stage 2	Within Differential	1	0	1.000 - 1.000
GPT-4	Stage 2	Within Differential	1	0	1.000 - 1.000
Claude 3.7 Thinking	Stage 1	Within Differential	0.983	0.017	0.949 - 1.017
Claude 3.5 Sonnet	Stage 2	Within Differential	0.983	0.017	0.949 - 1.017
Chatgpt-4o-latest	Stage 1	Within Differential	0.983	0.017	0.949 - 1.017
O1 (High)	Stage 2	Within Differential	0.983	0.017	0.949 - 1.017
O1 Preview	Stage 1	Within Differential	0.983	0.017	0.949 - 1.017
O1 (Medium)	Stage 2	Within Differential	0.983	0.017	0.949 - 1.017
GPT-4	Stage 1	Within Differential	0.983	0.017	0.949 - 1.017
Gemini 2.0 Pro	Stage 1	Within Differential	0.983	0.017	0.949 - 1.017
Gemini 2.0 Pro	Stage 2	Within Differential	0.983	0.017	0.949 - 1.017
O3-mini (High)	Stage 2	Within Differential	0.983	0.017	0.949 - 1.017
Claude 3.5 Haiku	Stage 2	Within Differential	0.983	0.017	0.949 - 1.017
Gemini 1.5 Flash	Stage 2	Within Differential	0.983	0.017	0.949 - 1.017
GPT-4o-mini	Stage 2	Within Differential	0.983	0.017	0.949 - 1.017
GPT-4o	Stage 1	Within Differential	0.967	0.023	0.921 - 1.013
Gemini 2.0 Flash	Stage 1	Within Differential	0.967	0.023	0.921 - 1.013
O1 (Medium)	Stage 1	Within Differential	0.967	0.023	0.921 - 1.013
O3-mini (High)	Stage 1	Within Differential	0.967	0.023	0.921 - 1.013
Claude 3 Opus	Stage 1	Within Differential	0.966	0.024	0.918 - 1.014
Gemini 2.0 Thinking	Stage 1	Within Differential	0.95	0.028	0.894 - 1.006
Gemini 1.5 Flash	Stage 1	Within Differential	0.95	0.028	0.894 - 1.006
GPT-4o-mini	Stage 1	Within Differential	0.95	0.028	0.894 - 1.006
GPT-3.5 Turbo	Stage 2	Within Differential	0.95	0.028	0.894 - 1.006
Claude 3.5 Haiku	Stage 1	Within Differential	0.933	0.032	0.869 - 0.997
GPT-3.5 Turbo	Stage 1	Within Differential	0.933	0.032	0.869 - 0.997
Gemini 1.5 Flash 8B	Stage 2	Within Differential	0.933	0.032	0.869 - 0.997
O3-mini (Medium)	Stage 1	Within Differential	0.917	0.036	0.845 - 0.989
Gemini 1.5 Flash 8B	Stage 1	Within Differential	0.85	0.046	0.758 - 0.942
